# Supplementary material for: Integrated machine learning and single-cell analysis reveal the prognostic and therapeutic potential of SUMOylation-related genes in ovarian cancer
Source: Front Immunol. 2025 Jun 4;16:1577781. doi: 10.3389/fimmu.2025.1577781 (PMC12174102; doi:10.3389/fimmu.2025.1577781)
Supplement: Supplementary file 2 [file Table1.xlsx]

## Sheet: Contents
		Contents
	Table S1	The Geneset of SUMOYLATION obtained from the Msigdb database.
	Table S2	DEGs in epithelial cells between the high sumoylation expression group and the low sumoylation expression group.
	Table S3	Clinical inforamtion for each dataset
	Table S4	Univariate analysis results for all SRGs in TCGA-OV
	Table S5	The performance of 110 predictive models in training and testing cohorts.
	Table S6	Coefficients of 22 SRGs in SRGM
	Table S7	Overview of previous ovarian cancer prognosis studies
	Table S8	The performance of previous ovarian cancer prognosis studies compared to SRGM
	Table S9	Marker genes for each cell type
	Table S10	DEGs for 4 lymphoids subclusters
	Table S11	DEGs for 4 CD8+ T cells clusters
	Table S12	DEGs for 4 CD4+ T cells clusters
	Table S13	T cells function pathway
	Table S14	Patients' clinical information from West China Second Hospital Cohort, 12/2017 - 6/2019
	Table S15	Patients' clinical information in Tissue Microarray from West China Second Hospital Cohort, 1/2014 - 1/2017
	Table S16	List of primers employed for qPCR in this study

## Sheet: Table S1
Supplementary Table 1. The Geneset of SUMOYLATION obtained from the Msigdb database.
Pathway	Genes	Source
GOBP_PROTEIN_SUMOYLATION	ARNT, BCL11A, CAPN3, CBX4, CTNNB1, EGR1, EGR2, EID3, EYA1, FSCB, GNL3, GNL3L, HDAC4, HDAC7, HMG20A, HMG20B, IFIH1, KIAA1586, MAGEA2, MAGEA2B, MDM2, MUL1, NFATC2IP, NSMCE1, NSMCE2, NSMCE3, NSMCE4A, PARK7, PIAS1, PIAS2, PIAS3, PIAS4, SENP5, PML, RANBP2, RANGAP1, RASD2, SENP1, RELA, RNF212, RNF212B, RWDD3, SAE1, SLF1, SENP2, SLF2, SMC5, SMC6, STX1A, SUMO1, SUMO1P1, SUMO2, SUMO3, SUMO4, TOLLIP, TOPOR…	https://www.gsea-msigdb.org/gsea/msigdb/human/geneset

## Sheet: Table S2
Supplementary Table 2. DEGs in epithelial cells between the high sumoylation expression group and the low sumoylation expression group.
Genes	p_val	avg_log2FC	pct.1	pct.2	p_val_adj
JUN	0	0.842452	0.859	0.777	0
EGR1	0	1.00217	0.746	0.559	0
FOS	0	0.809197	0.816	0.73	0
SUMO3	3.27616e-304	0.452636	0.689	0.557	8.89707e-300
ATF3	2.11067e-291	0.714628	0.721	0.608	5.73194e-287
SUMO1	7.52046e-290	0.348605	0.802	0.659	2.04233e-285
EGR2	5.17752e-284	0.547043	0.292	0.159	1.40606e-279
CTNNB1	1.67402e-279	0.364815	0.622	0.48	4.54614e-275
PARK7	4.93153e-279	0.317789	0.867	0.738	1.33925e-274
FOSB	5.20081e-239	0.612481	0.712	0.607	1.41238e-234
SENP6	1.41742e-234	0.415745	0.502	0.369	3.84927e-230
UBE2I	1.74138e-226	0.319045	0.729	0.603	4.72908e-222
IER2	1.31773e-225	0.539118	0.805	0.722	3.57856e-221
JUNB	1.87181e-221	0.495573	0.866	0.803	5.08329e-217
KLF10	9.91514e-218	0.510734	0.593	0.477	2.69265e-213
UBA2	9.42321e-205	0.354379	0.572	0.443	2.55906e-200
ZFP36	4.48193e-193	0.474789	0.834	0.758	1.21716e-188
CYR61	1.51497e-183	0.54394	0.577	0.456	4.11419e-179
HES1	2.15528e-183	0.544588	0.541	0.427	5.85309e-179
HNRNPA1	2.11616e-181	0.329312	0.938	0.895	5.74687e-177
GNL3	5.02096e-178	0.290032	0.464	0.344	1.36354e-173
SUMO2	9.80028e-177	0.214055	0.946	0.856	2.66146e-172
RPL37	1.95442e-174	0.4209	0.988	0.976	5.30762e-170
MT1E	6.24332e-173	0.374237	0.67	0.554	1.6955e-168
NGFRAP1	1.99139e-169	0.357416	0.727	0.622	5.40803e-165
RPL29	3.41639e-163	0.367213	0.987	0.975	9.2779e-159
H3F3A	5.89458e-160	0.350969	0.969	0.944	1.60079e-155
YWHAQ	9.90166e-158	0.298448	0.807	0.717	2.68899e-153
RPS19	5.06752e-157	0.337717	0.993	0.986	1.37619e-152
ZFP36L1	3.45195e-156	0.463279	0.848	0.784	9.37447e-152
RND3	4.02085e-156	0.393917	0.487	0.374	1.09194e-151
HNRNPDL	5.01033e-155	0.308402	0.829	0.757	1.36065e-150
RPL21	4.02441e-151	0.355515	0.97	0.945	1.09291e-146
MFAP2	4.08348e-151	0.373464	0.336	0.229	1.10895e-146
PSIP1	1.41938e-150	0.323792	0.528	0.422	3.85462e-146
NUCKS1	9.49194e-150	0.324477	0.765	0.68	2.57773e-145
PML	1.5428e-149	0.273933	0.488	0.377	4.18979e-145
RPL12	5.1462e-149	0.296151	0.988	0.975	1.39755e-144
KLF6	9.64498e-149	0.449481	0.845	0.779	2.61929e-144
PABPC1	1.51818e-148	0.332575	0.954	0.916	4.12293e-144
PNISR	2.29102e-148	0.409301	0.66	0.566	6.22172e-144
RPSA	3.08166e-148	0.327849	0.97	0.947	8.36887e-144
RPL35	2.28263e-147	0.357985	0.972	0.951	6.19894e-143
DAPL1	2.34358e-147	0.500313	0.308	0.207	6.36445e-143
SOX4	2.52782e-147	0.342156	0.552	0.439	6.8648e-143
AR	2.61883e-147	0.246434	0.285	0.185	7.11195e-143
NR4A1	6.72668e-147	0.413956	0.658	0.561	1.82677e-142
RPL14	5.65063e-146	0.300893	0.985	0.97	1.53454e-141
EFEMP2	2.18231e-145	0.302481	0.386	0.276	5.92651e-141
MYL9	2.26602e-143	0.305955	0.604	0.49	6.15383e-139
RPL7A	3.3637e-143	0.295261	0.987	0.976	9.1348e-139
RPL13A	2.35561e-142	0.312465	0.964	0.941	6.39713e-138
RPL15	3.73769e-142	0.293587	0.988	0.977	1.01504e-137
SET	4.06302e-141	0.378692	0.776	0.706	1.1034e-136
TRIM28	4.77362e-141	0.312979	0.451	0.349	1.29637e-136
RPL13	5.0618e-141	0.338745	0.992	0.984	1.37463e-136
FHL2	2.50248e-139	0.269319	0.482	0.363	6.79597e-135
PEBP1	7.59748e-139	0.260589	0.823	0.749	2.06325e-134
RANBP2	1.61209e-138	0.269339	0.495	0.394	4.37795e-134
RPS3A	9.62885e-138	0.267568	0.985	0.973	2.61491e-133
RPS18	1.5415e-137	0.308557	0.992	0.984	4.18626e-133
ZFP36L2	2.43708e-137	0.419867	0.8	0.732	6.61837e-133
RPS27	3.93753e-137	0.293325	0.988	0.974	1.06931e-132
STMN1	5.11009e-137	0.40684	0.642	0.546	1.38775e-132
SERBP1	7.90234e-137	0.303775	0.825	0.749	2.14604e-132
ENAH	8.61251e-137	0.277199	0.435	0.33	2.3389e-132
CDK4	1.46638e-136	0.31364	0.627	0.524	3.98224e-132
RPL35A	1.66365e-136	0.286596	0.988	0.978	4.51798e-132
NFIA	1.74725e-136	0.292757	0.419	0.316	4.74501e-132
TTC3	5.855e-136	0.277233	0.652	0.552	1.59004e-131
RPL32	6.20204e-136	0.266267	0.992	0.986	1.68429e-131
SRP9	7.49481e-136	0.266939	0.81	0.732	2.03536e-131
CCNL1	7.52049e-136	0.360204	0.722	0.643	2.04234e-131
SFPQ	3.74633e-135	0.298577	0.784	0.708	1.01739e-130
RPL22	6.54293e-135	0.271865	0.969	0.944	1.77686e-130
RPL10A	1.16723e-134	0.272463	0.964	0.939	3.16985e-130
RPL24	2.03267e-134	0.270106	0.976	0.955	5.52011e-130
PTPN14	2.92514e-134	0.30672	0.341	0.242	7.94381e-130
FUS	4.8497e-134	0.270441	0.801	0.724	1.31703e-129
RPS6	4.30734e-133	0.304679	0.987	0.974	1.16975e-128
SPON1	4.24408e-132	0.301947	0.512	0.399	1.15256e-127
VGLL4	4.82072e-132	0.249686	0.553	0.446	1.30916e-127
PBX1	5.17148e-132	0.290708	0.454	0.348	1.40442e-127
HDAC7	3.81942e-131	0.246305	0.409	0.306	1.03724e-126
HNRNPUL1	3.96761e-131	0.269891	0.62	0.525	1.07748e-126
TMA7	5.32297e-131	0.285428	0.91	0.864	1.44556e-126
SMARCC1	8.20156e-131	0.29284	0.536	0.436	2.2273e-126
RPS9	1.02954e-130	0.268271	0.973	0.951	2.79591e-126
SMC5	1.90707e-130	0.211027	0.37	0.27	5.17903e-126
PRDX2	5.85233e-130	0.227301	0.727	0.635	1.58932e-125
KIAA1217	6.6202e-130	0.234823	0.403	0.298	1.79785e-125
HMGB1	1.48e-129	0.30058	0.925	0.887	4.01924e-125
MCL1	5.0661e-129	0.320749	0.832	0.765	1.3758e-124
MLF2	7.83777e-129	0.312207	0.761	0.675	2.1285e-124
TMEM98	1.237e-128	0.22202	0.31	0.211	3.35932e-124
PCBP2	1.35685e-128	0.221237	0.921	0.871	3.6848e-124
RPL6	4.56355e-128	0.241419	0.979	0.962	1.23932e-123
LY6E	7.24197e-128	0.352358	0.888	0.833	1.9667e-123
RPS24	1.38194e-127	0.253371	0.992	0.984	3.75292e-123
RPL5	1.41374e-126	0.202187	0.977	0.957	3.83928e-122
RPL7	1.57123e-126	0.24287	0.946	0.915	4.26698e-122
RPL9	2.4272e-126	0.280775	0.974	0.95	6.59155e-122
PTMS	7.0345e-126	0.315309	0.76	0.679	1.91036e-121
RPL30	3.0653e-125	0.2508	0.993	0.985	8.32443e-121
IP6K2	3.87927e-125	0.23471	0.507	0.405	1.05349e-120
PTMA	6.00072e-125	0.251499	0.992	0.984	1.62962e-120
RPS21	1.62494e-124	0.279572	0.976	0.957	4.41284e-120
HIST1H4C	6.37222e-124	0.635704	0.566	0.472	1.7305e-119
RPL37A	7.79351e-124	0.291677	0.972	0.95	2.11648e-119
SOCS3	1.48231e-123	0.382351	0.521	0.426	4.02552e-119
TOMM5	2.66226e-123	0.295728	0.744	0.664	7.22989e-119
NFIB	3.82831e-123	0.283784	0.442	0.339	1.03965e-118
DEK	4.66539e-123	0.323129	0.754	0.672	1.26698e-118
RPS8	5.28947e-123	0.23123	0.995	0.992	1.43646e-118
RPS27A	6.53998e-123	0.265367	0.993	0.988	1.77606e-118
MYL6B	2.37443e-122	0.242438	0.552	0.45	6.44824e-118
RPS7	2.65257e-122	0.261377	0.987	0.978	7.20357e-118
SH3YL1	5.11643e-122	0.282488	0.472	0.367	1.38947e-117
C12orf57	7.47121e-122	0.268286	0.782	0.693	2.02896e-117
GOLGB1	8.04807e-122	0.256698	0.593	0.496	2.18562e-117
RPL31	8.71523e-122	0.269277	0.935	0.9	2.3668e-117
RPL41	9.24471e-122	0.244712	0.992	0.982	2.51059e-117
RPL34	1.27176e-121	0.239993	0.982	0.968	3.45373e-117
SEPP1	1.92814e-121	0.297458	0.602	0.494	5.23624e-117
HMGN1	3.07892e-121	0.219217	0.87	0.807	8.36142e-117
SRSF11	4.17218e-121	0.246409	0.728	0.644	1.13304e-116
IGFBP2	1.39123e-120	0.247431	0.577	0.477	3.77816e-116
RPS5	1.54222e-120	0.202029	0.973	0.952	4.18821e-116
ILF3	1.58011e-120	0.274184	0.605	0.515	4.2911e-116
CSRNP1	2.49817e-120	0.257275	0.529	0.428	6.78428e-116
RPL11	5.41918e-120	0.237046	0.989	0.98	1.47169e-115
NDUFS5	5.82105e-120	0.210633	0.896	0.842	1.58082e-115
COMMD6	6.35064e-120	0.241224	0.876	0.819	1.72464e-115
RPS3	6.65584e-120	0.180415	0.991	0.984	1.80753e-115
RPL18	9.70935e-120	0.215381	0.984	0.967	2.63677e-115
CCNC	1.01584e-119	0.256894	0.493	0.397	2.75873e-115
SUB1	1.03916e-119	0.241331	0.9	0.852	2.82204e-115
MDK	1.16663e-119	0.199538	0.728	0.641	3.16821e-115
AC090498.1	3.06256e-119	0.274529	0.94	0.912	8.317e-115
SERTAD1	3.25417e-119	0.373503	0.647	0.561	8.83735e-115
CCNI	1.07312e-118	0.253	0.9	0.844	2.91428e-114
ESR1	2.08775e-118	0.328608	0.344	0.253	5.6697e-114
MAFF	2.98747e-118	0.300215	0.536	0.439	8.11307e-114
PRKDC	2.11702e-117	0.325527	0.56	0.468	5.74919e-113
SNRPE	2.36779e-117	0.253126	0.713	0.627	6.43022e-113
NAP1L1	6.02843e-117	0.260181	0.759	0.683	1.63714e-112
KLF5	6.36167e-117	0.347028	0.483	0.383	1.72764e-112
TJP1	7.55516e-117	0.248221	0.475	0.371	2.05175e-112
C9orf3	2.24837e-116	0.257396	0.38	0.283	6.10589e-112
NCL	5.9834e-116	0.262848	0.869	0.808	1.62491e-111
PRRC2B	6.3534e-116	0.28153	0.486	0.393	1.72539e-111
RCN1	1.51718e-115	0.274968	0.569	0.468	4.12021e-111
HMGN2	2.33341e-115	0.311831	0.895	0.845	6.33685e-111
HNRNPA0	3.1256e-115	0.231486	0.74	0.653	8.48819e-111
DMKN	3.79371e-115	0.284065	0.506	0.4	1.03026e-110
MAGED1	5.82304e-115	0.232413	0.504	0.403	1.58136e-110
BRD2	8.31203e-115	0.276692	0.76	0.682	2.2573e-110
RPL10	9.31472e-115	0.204148	0.996	0.994	2.5296e-110
CNBP	9.68911e-115	0.262151	0.873	0.802	2.63127e-110
DNAJB1	1.90539e-114	0.422481	0.773	0.691	5.17445e-110
MARCKSL1	3.54877e-114	0.303751	0.662	0.574	9.63739e-110
JUND	4.42546e-114	0.317253	0.645	0.563	1.20182e-109
RPS11	4.97482e-114	0.252163	0.925	0.883	1.35101e-109
BTG2	1.41977e-113	0.327934	0.648	0.562	3.85566e-109
RPS10	6.95578e-113	0.286617	0.891	0.846	1.88898e-108
BRD3	8.56834e-113	0.220102	0.341	0.251	2.3269e-108
ZFR	8.92555e-113	0.222148	0.498	0.402	2.42391e-108
MEIS1	1.19095e-112	0.223365	0.352	0.257	3.23427e-108
CTGF	1.899e-112	0.398811	0.45	0.352	5.15712e-108
ERH	3.02848e-112	0.216874	0.82	0.748	8.22445e-108
ZFAS1	3.1154e-112	0.265383	0.795	0.715	8.4605e-108
RPL3	3.44653e-112	0.192357	0.974	0.957	9.35974e-108
MORF4L2	4.19934e-112	0.211184	0.663	0.57	1.14041e-107
YWHAZ	5.29938e-112	0.178276	0.925	0.876	1.43915e-107
EEF1A1	6.39812e-112	0.20721	0.999	0.997	1.73754e-107
MT-ND1	1.36013e-111	0.37695	0.914	0.885	3.69371e-107
RPS15	2.05416e-111	0.210908	0.986	0.971	5.57849e-107
PALLD	2.61549e-111	0.291433	0.4	0.304	7.1029e-107
CALD1	2.82648e-111	0.371713	0.535	0.434	7.67588e-107
BACE2	3.2233e-111	0.226724	0.431	0.325	8.75352e-107
HNRNPA3	3.65477e-111	0.222018	0.844	0.773	9.92525e-107
NFIC	4.09897e-111	0.209435	0.567	0.468	1.11316e-106
SF3B6	4.46957e-111	0.25896	0.795	0.72	1.2138e-106
RPS28	8.46202e-111	0.236999	0.986	0.971	2.29803e-106
RBM39	8.54585e-111	0.253617	0.752	0.678	2.3208e-106
RPS16	9.15393e-111	0.253577	0.984	0.968	2.48593e-106
HDGF	1.18777e-110	0.269101	0.573	0.481	3.22562e-106
LINC01420	1.31002e-110	0.237909	0.651	0.553	3.55763e-106
RPS4X	1.69511e-110	0.1645	0.992	0.985	4.60341e-106
RPS23	1.72507e-110	0.169131	0.987	0.975	4.68478e-106
RHOB	1.99506e-110	0.381679	0.647	0.557	5.418e-106
ATN1	2.01369e-110	0.24285	0.436	0.341	5.46857e-106
MAP4	2.1108e-110	0.227786	0.551	0.459	5.73229e-106
SRSF3	2.1457e-110	0.242169	0.742	0.661	5.82707e-106
FKBP10	4.76771e-110	0.257086	0.377	0.279	1.29477e-105
ZNF292	5.2396e-110	0.220002	0.453	0.359	1.42292e-105
PFN2	5.61845e-110	0.160437	0.434	0.33	1.5258e-105
GADD45A	6.78792e-110	0.317157	0.485	0.388	1.8434e-105
EIF2AK2	7.08198e-110	0.287729	0.655	0.566	1.92325e-105
UBE2E3	9.7874e-110	0.22112	0.562	0.465	2.65796e-105
EIF4B	1.0023e-109	0.277584	0.734	0.656	2.72194e-105
RPL18A	1.73043e-109	0.185145	0.993	0.988	4.69932e-105
RPL39	2.16306e-109	0.151916	0.99	0.984	5.87422e-105
MRPL51	2.50411e-109	0.257531	0.762	0.685	6.80041e-105
LDHB	2.98529e-109	0.276381	0.839	0.774	8.10716e-105
GTF2I	3.07417e-109	0.223822	0.62	0.529	8.34853e-105
TPT1	3.62265e-109	0.235585	0.992	0.983	9.83804e-105
NONO	1.03676e-108	0.222561	0.699	0.613	2.81553e-104
IRF1	1.10469e-108	0.318442	0.662	0.579	3e-104
RPS14	1.3263e-108	0.22689	0.989	0.98	3.60183e-104
MT1F	1.97276e-108	0.306085	0.545	0.45	5.35742e-104
NACA	2.24842e-108	0.206386	0.972	0.954	6.10602e-104
SRSF7	3.46778e-108	0.246136	0.743	0.665	9.41745e-104
RBP1	4.49466e-108	0.406878	0.467	0.378	1.22061e-103
RPLP0	5.67752e-108	0.178554	0.988	0.976	1.54184e-103
ZNF148	6.24667e-108	0.225241	0.489	0.395	1.69641e-103
SLC25A25	6.97464e-108	0.263257	0.289	0.206	1.8941e-103
RARRES2	1.68766e-107	0.450057	0.511	0.419	4.58318e-103
RCN2	2.76297e-107	0.213386	0.685	0.584	7.5034e-103
HNRNPU	2.93724e-107	0.249193	0.799	0.73	7.97667e-103
ATXN7L3B	3.02938e-107	0.190236	0.388	0.296	8.22689e-103
LSM14A	3.85127e-107	0.236659	0.623	0.533	1.04589e-102
RIF1	1.55006e-106	0.22335	0.426	0.335	4.20951e-102
GOLM1	2.5329e-106	0.202883	0.336	0.247	6.8786e-102
NOLC1	5.56921e-106	0.220988	0.475	0.381	1.51243e-101
LINC00657	1.77524e-105	0.226036	0.623	0.53	4.82103e-101
MEX3A	3.80171e-105	0.148213	0.18	0.109	1.03243e-100
OCIAD2	5.90221e-105	0.186515	0.609	0.508	1.60286e-100
HNRNPK	9.39868e-105	0.214236	0.872	0.816	2.5524e-100
TPM4	1.01761e-104	0.243896	0.868	0.805	2.76353e-100
APP	1.58924e-104	0.217607	0.629	0.542	4.31591e-100
PRRC2A	3.49649e-104	0.223523	0.481	0.388	9.49542e-100
SPTAN1	5.44736e-104	0.216967	0.531	0.437	1.47934e-99
HNRNPD	5.76042e-104	0.300377	0.561	0.475	1.56436e-99
RPL23A	6.3109e-104	0.212105	0.97	0.946	1.71385e-99
RPS13	6.60443e-104	0.206554	0.983	0.97	1.79356e-99
SNRPD2	6.65209e-104	0.226515	0.858	0.807	1.80651e-99
SPATS2	6.90541e-104	0.17649	0.331	0.242	1.8753e-99
RPL4	8.53688e-104	0.212252	0.94	0.898	2.31836e-99
TRA2B	1.58856e-103	0.245161	0.643	0.556	4.31405e-99
RELA	1.71596e-103	0.182635	0.467	0.372	4.66003e-99
RPS17	1.94229e-103	0.253592	0.877	0.822	5.27469e-99
TUSC3	2.39138e-103	0.195758	0.433	0.329	6.49427e-99
TPR	3.86401e-103	0.242317	0.615	0.529	1.04935e-98
ARGLU1	4.29134e-103	0.264572	0.595	0.51	1.1654e-98
PTPRF	1.39722e-102	0.294359	0.45	0.356	3.79444e-98
ELF3	7.51931e-102	0.388449	0.513	0.426	2.04202e-97
RPL36A	1.00394e-101	0.233955	0.824	0.766	2.72639e-97
ARID4B	1.59767e-101	0.212852	0.588	0.501	4.33881e-97
RPL26	1.90384e-101	0.183739	0.967	0.945	5.17027e-97
RPL8	2.78927e-101	0.165831	0.991	0.985	7.57481e-97
YBX1	2.82487e-101	0.24559	0.943	0.905	7.6715e-97
THY1	4.06903e-101	0.373139	0.264	0.183	1.10503e-96
CRABP1	5.98664e-101	0.516061	0.265	0.184	1.62579e-96
RPS26	8.09902e-101	0.263075	0.956	0.929	2.19945e-96
FBXO21	1.05145e-100	0.309741	0.455	0.365	2.85543e-96
FMOD	1.58569e-100	0.169943	0.208	0.134	4.30625e-96
ANKRD65	1.67749e-100	0.21236	0.285	0.201	4.55555e-96
PTBP1	3.19928e-100	0.196452	0.571	0.477	8.68829e-96
EIF4A2	4.46192e-100	0.187837	0.804	0.725	1.21172e-95
PRRC2C	6.65287e-100	0.224658	0.753	0.68	1.80672e-95
PNN	8.31422e-100	0.227304	0.563	0.475	2.25789e-95
PGRMC1	8.65637e-100	0.196207	0.609	0.511	2.35081e-95
RERE	1.05485e-99	0.211896	0.41	0.321	2.86466e-95
MMP23B	1.13001e-99	0.201373	0.186	0.116	3.06878e-95
ERRFI1	1.29911e-99	0.260944	0.426	0.331	3.528e-95
CSDE1	1.34181e-99	0.196852	0.803	0.731	3.64394e-95
GNB2L1	1.48513e-99	0.159153	0.969	0.945	4.03316e-95
MT1X	1.88627e-99	0.265873	0.679	0.592	5.12254e-95
RPL27A	1.89117e-99	0.235435	0.903	0.86	5.13584e-95
ZNF22	1.93751e-99	0.221498	0.485	0.392	5.26169e-95
EEF2	1.94986e-99	0.184523	0.915	0.867	5.29524e-95
HNRNPA2B1	2.34107e-99	0.188695	0.92	0.872	6.35766e-95
PLEKHA5	2.45867e-99	0.178261	0.333	0.245	6.67702e-95
RPS29	3.6895e-99	0.275258	0.906	0.864	1.00196e-94
SCAF11	4.12876e-99	0.21459	0.628	0.544	1.12125e-94
C1orf186	5.02523e-99	0.318562	0.513	0.42	1.3647e-94
MYC	5.52265e-99	0.312048	0.464	0.373	1.49979e-94
SETD2	1.09862e-98	0.184989	0.392	0.303	2.98353e-94
ATP5G2	1.59408e-98	0.211826	0.937	0.896	4.32903e-94
PDCD6	1.83361e-98	0.198977	0.735	0.652	4.97953e-94
IRF2BP2	2.33299e-98	0.28445	0.573	0.491	6.3357e-94
TMEM183A	3.96024e-98	0.20029	0.549	0.456	1.07548e-93
DNAJA1	4.73968e-98	0.264798	0.827	0.763	1.28716e-93
RPS20	7.19104e-98	0.228122	0.883	0.828	1.95287e-93
HNRNPH3	1.24971e-97	0.198523	0.628	0.54	3.39384e-93
NET1	1.63626e-97	0.241301	0.457	0.363	4.4436e-93
ATRX	2.08017e-97	0.211485	0.628	0.545	5.64911e-93
RFC1	3.43418e-97	0.20679	0.44	0.352	9.32619e-93
DUSP1	5.34825e-97	0.371478	0.762	0.688	1.45242e-92
ODC1	5.7731e-97	0.285645	0.593	0.506	1.5678e-92
ZNF428	5.97799e-97	0.213913	0.636	0.549	1.62344e-92
SRSF2	7.36959e-97	0.237196	0.775	0.702	2.00136e-92
PPFIBP1	7.5798e-97	0.196685	0.522	0.422	2.05845e-92
SRSF10	8.33734e-97	0.204563	0.643	0.556	2.26417e-92
PDLIM4	1.06367e-96	0.210452	0.38	0.288	2.88862e-92
CCDC6	1.24668e-96	0.127683	0.525	0.432	3.38562e-92
WT1	1.31086e-96	0.212181	0.39	0.296	3.55991e-92
TRIM38	1.40959e-96	0.184726	0.36	0.274	3.82802e-92
HSP90AA1	1.41929e-96	0.212174	0.96	0.927	3.85437e-92
NIPBL	1.66004e-96	0.228693	0.516	0.432	4.50817e-92
MSH6	1.72891e-96	0.204642	0.316	0.232	4.6952e-92
EIF4G1	1.73363e-96	0.243504	0.622	0.539	4.70801e-92
ZNF462	2.23974e-96	0.128886	0.15	0.087	6.08247e-92
TPM2	2.25458e-96	0.271696	0.488	0.393	6.12277e-92
RPL36	2.4656e-96	0.180266	0.975	0.957	6.69583e-92
DUT	3.06366e-96	0.287405	0.699	0.617	8.31999e-92
SRP14	3.18763e-96	0.172288	0.929	0.89	8.65665e-92
N4BP2L2	4.30228e-96	0.201229	0.591	0.506	1.16837e-91
RPL28	5.08287e-96	0.179455	0.994	0.988	1.38035e-91
THUMPD3-AS1	6.21596e-96	0.235898	0.478	0.392	1.68807e-91
RPS15A	8.12244e-96	0.143332	0.987	0.977	2.20581e-91
PPDPF	8.1802e-96	0.225942	0.922	0.886	2.2215e-91
TUBB	1.20134e-95	0.241344	0.809	0.751	3.26247e-91
EEF1B2	1.39696e-95	0.226428	0.926	0.885	3.79371e-91
CNN3	3.11521e-95	0.214974	0.57	0.466	8.45997e-91
LDOC1	4.80859e-95	0.17781	0.403	0.308	1.30587e-90
FLNA	5.31349e-95	0.282413	0.697	0.622	1.44298e-90
RSRC2	6.22056e-95	0.207501	0.591	0.505	1.68932e-90
KHDRBS1	7.72243e-95	0.1893	0.716	0.638	2.09718e-90
MGST1	8.73991e-95	0.226529	0.337	0.249	2.3735e-90
PHPT1	1.73884e-94	0.223345	0.718	0.645	4.72216e-90
EEF1D	2.26838e-94	0.147117	0.945	0.908	6.16025e-90
HSPE1	3.48609e-94	0.205715	0.873	0.807	9.46718e-90
COX7A2L	4.32872e-94	0.203162	0.768	0.689	1.17555e-89
AGRN	4.60408e-94	0.232985	0.432	0.342	1.25033e-89
EML4	6.89544e-94	0.216363	0.614	0.529	1.87259e-89
COL18A1	8.77838e-94	0.242216	0.42	0.33	2.38394e-89
POLR1D	8.90772e-94	0.218372	0.692	0.609	2.41907e-89
ARF4	9.26833e-94	0.2288	0.772	0.697	2.517e-89
RBMX	1.02238e-93	0.192664	0.651	0.566	2.77648e-89
SPATS2L	1.68509e-93	0.199543	0.494	0.402	4.57621e-89
ZNF638	2.13981e-93	0.198064	0.484	0.396	5.81109e-89
CTSF	2.1963e-93	0.165626	0.419	0.325	5.9645e-89
GNAS	3.27385e-93	0.258373	0.791	0.728	8.89079e-89
FAAP20	4.6826e-93	0.22127	0.638	0.555	1.27165e-88
ACP1	5.28929e-93	0.209722	0.69	0.606	1.43641e-88
GPC6	5.74878e-93	0.126191	0.105	0.054	1.5612e-88
ZMIZ1	6.02042e-93	0.233231	0.378	0.297	1.63497e-88
SIVA1	6.22763e-93	0.236725	0.702	0.619	1.69124e-88
CENPV	6.43431e-93	0.119411	0.125	0.069	1.74737e-88
LSM3	1.1826e-92	0.220346	0.697	0.618	3.21157e-88
SETD5	1.50905e-92	0.209521	0.479	0.392	4.09813e-88
DPYSL3	2.12219e-92	0.215521	0.366	0.277	5.76323e-88
CKS2	2.18549e-92	0.259828	0.607	0.525	5.93515e-88
TXN	2.20136e-92	0.175392	0.879	0.83	5.97824e-88
TPGS2	2.27987e-92	0.246316	0.52	0.432	6.19144e-88
HMG20B	2.4129e-92	0.168667	0.452	0.361	6.55271e-88
ACTN4	3.75889e-92	0.231809	0.69	0.612	1.0208e-87
FKBP4	4.83888e-92	0.296873	0.593	0.51	1.31409e-87
LSM7	6.10318e-92	0.193378	0.742	0.663	1.65744e-87
ARID5B	6.19179e-92	0.172602	0.587	0.494	1.68151e-87
RBM25	8.17752e-92	0.208434	0.644	0.563	2.22077e-87
HSPD1	8.63273e-92	0.208535	0.837	0.761	2.34439e-87
MAGED2	8.93495e-92	0.207702	0.569	0.485	2.42646e-87
SAE1	9.71987e-92	0.17996	0.339	0.256	2.63962e-87
DSTN	1.36275e-91	0.137409	0.76	0.672	3.70081e-87
ACTG1	2.10449e-91	0.176549	0.982	0.965	5.71516e-87
HNRNPR	2.15111e-91	0.19051	0.632	0.546	5.84177e-87
SNRPB	2.58125e-91	0.235137	0.765	0.696	7.00989e-87
PHB2	7.22599e-91	0.255366	0.753	0.676	1.96236e-86
HNRNPC	7.44853e-91	0.18541	0.849	0.788	2.0228e-86
CUTA	1.07469e-90	0.196893	0.792	0.72	2.91853e-86
JTB	1.2182e-90	0.186302	0.796	0.726	3.30826e-86
KPNB1	1.24396e-90	0.203734	0.615	0.534	3.37823e-86
WWTR1	1.48428e-90	0.171867	0.432	0.338	4.03086e-86
CALM2	1.60323e-90	0.175016	0.922	0.876	4.3539e-86
BEX4	1.62148e-90	0.203944	0.552	0.465	4.40345e-86
LMO4	1.67555e-90	0.206488	0.578	0.485	4.55029e-86
MRPL20	2.12646e-90	0.220702	0.738	0.659	5.77482e-86
UBXN4	2.68578e-90	0.190389	0.725	0.651	7.29378e-86
PPP2R2A	4.43491e-90	0.192941	0.454	0.367	1.20439e-85
SRRM2	7.37298e-90	0.212241	0.688	0.611	2.00228e-85
FZD3	1.01475e-89	0.21678	0.272	0.197	2.75577e-85
SLC25A6	1.12624e-89	0.229367	0.876	0.819	3.05854e-85
MZT2B	1.49277e-89	0.233528	0.711	0.636	4.0539e-85
AHNAK	2.08279e-89	0.292417	0.706	0.635	5.65624e-85
PDCD5	2.09178e-89	0.258872	0.734	0.658	5.68064e-85
CAMTA1	2.22891e-89	0.211166	0.667	0.582	6.05304e-85
FAM60A	2.39077e-89	0.237855	0.499	0.414	6.49262e-85
RPL27	2.69525e-89	0.178587	0.934	0.898	7.3195e-85
HDLBP	2.80172e-89	0.198523	0.702	0.615	7.60863e-85
PTK7	3.04148e-89	0.182997	0.314	0.233	8.25974e-85
RPS25	3.21584e-89	0.13772	0.981	0.961	8.73326e-85
MRPS21	3.3476e-89	0.195481	0.77	0.696	9.09107e-85
NFIX	3.71726e-89	0.167505	0.328	0.243	1.0095e-84
EMP2	4.01752e-89	0.2004	0.525	0.43	1.09104e-84
IMPDH2	6.2632e-89	0.208007	0.606	0.513	1.7009e-84
SF3B1	6.37943e-89	0.185852	0.667	0.585	1.73246e-84
BTF3	8.55338e-89	0.169368	0.932	0.891	2.32284e-84
EBNA1BP2	8.78895e-89	0.214499	0.552	0.464	2.38681e-84
MTCH1	1.00642e-88	0.210684	0.717	0.629	2.73312e-84
ZC3H11A	1.1175e-88	0.1897	0.457	0.374	3.03479e-84
C9orf16	2.3282e-88	0.192308	0.788	0.722	6.32269e-84
TMEM14C	2.60828e-88	0.208807	0.756	0.68	7.08332e-84
ZNF664	2.76589e-88	0.215534	0.445	0.358	7.51132e-84
CCDC25	3.2854e-88	0.173857	0.42	0.334	8.92215e-84
RBBP7	3.36508e-88	0.188264	0.531	0.442	9.13856e-84
PPP4R2	3.46146e-88	0.216761	0.579	0.497	9.40028e-84
PARP1	3.93954e-88	0.22002	0.578	0.491	1.06986e-83
GOLPH3	4.07157e-88	0.180916	0.563	0.479	1.10572e-83
HMGN3	4.47067e-88	0.185411	0.761	0.686	1.2141e-83
GCSH	5.14025e-88	0.19645	0.543	0.449	1.39594e-83
KDM5A	6.35694e-88	0.189017	0.497	0.412	1.72636e-83
NKTR	6.4871e-88	0.186723	0.446	0.361	1.7617e-83
ZMYM4	7.69382e-88	0.149207	0.31	0.23	2.08941e-83
RAD21	8.52327e-88	0.188938	0.663	0.578	2.31466e-83
EGR3	8.66109e-88	0.183061	0.205	0.137	2.35209e-83
INTS6	9.48075e-88	0.166648	0.301	0.223	2.57469e-83
WDR83OS	1.19282e-87	0.169859	0.829	0.768	3.23934e-83
TMEM106C	1.22011e-87	0.23714	0.504	0.414	3.31346e-83
AHCY	1.43316e-87	0.236083	0.582	0.492	3.89203e-83
EDF1	1.47119e-87	0.157208	0.879	0.822	3.99532e-83
XRCC5	1.60422e-87	0.194943	0.693	0.612	4.35658e-83
PTN	2.03725e-87	0.228772	0.254	0.179	5.53257e-83
BBX	2.08599e-87	0.18698	0.586	0.505	5.66492e-83
NT5DC2	2.11611e-87	0.183024	0.321	0.24	5.74672e-83
S100A16	2.40227e-87	0.184287	0.527	0.425	6.52385e-83
RPS12	2.4494e-87	0.14146	0.993	0.989	6.65183e-83
THRAP3	3.44189e-87	0.194157	0.63	0.55	9.34714e-83
STRAP	6.76013e-87	0.207254	0.706	0.624	1.83585e-82
TOP2B	7.08697e-87	0.211905	0.36	0.28	1.92461e-82
H2AFZ	8.15926e-87	0.255446	0.849	0.786	2.21581e-82
CCT2	8.67922e-87	0.201634	0.673	0.591	2.35702e-82
SF1	1.17975e-86	0.185097	0.709	0.628	3.20386e-82
UBB	1.18999e-86	0.203263	0.843	0.796	3.23164e-82
YTHDF2	1.47141e-86	0.194005	0.555	0.47	3.99591e-82
MYH9	1.49362e-86	0.195526	0.757	0.684	4.05623e-82
MALAT1	1.59153e-86	0.227102	0.974	0.966	4.32213e-82
PPP1R15A	2.06743e-86	0.276997	0.734	0.658	5.61452e-82
EIF3H	4.06057e-86	0.160341	0.819	0.742	1.10273e-81
EBLN3	4.98784e-86	0.172511	0.413	0.33	1.35455e-81
TFG	5.44001e-86	0.156024	0.628	0.537	1.47734e-81
ZNF146	5.88733e-86	0.172808	0.422	0.335	1.59882e-81
FUNDC2	7.06979e-86	0.215968	0.683	0.601	1.91994e-81
ZNF644	7.83912e-86	0.172201	0.489	0.403	2.12887e-81
LSM2	1.02701e-85	0.216353	0.657	0.569	2.78905e-81
KLHL23	1.26377e-85	0.131669	0.164	0.102	3.43201e-81
TPI1	1.39069e-85	0.224562	0.944	0.91	3.7767e-81
ITM2C	1.57301e-85	0.104069	0.507	0.412	4.27183e-81
EIF2S3	1.60042e-85	0.190608	0.674	0.591	4.34625e-81
HSPA8	1.65531e-85	0.186623	0.941	0.901	4.49531e-81
AMD1	1.73603e-85	0.258502	0.513	0.436	4.71454e-81
CHD4	1.97315e-85	0.208732	0.547	0.462	5.35848e-81
SNRPG	1.99924e-85	0.22228	0.81	0.742	5.42935e-81
UBR5	2.04259e-85	0.187248	0.399	0.316	5.54706e-81
PABPN1	2.10566e-85	0.205527	0.564	0.479	5.71833e-81
HNRNPF	2.99292e-85	0.196549	0.769	0.693	8.12786e-81
BRD4	3.00301e-85	0.174602	0.565	0.478	8.15528e-81
YTHDC1	3.40499e-85	0.197597	0.502	0.421	9.24693e-81
MT2A	3.80717e-85	0.161468	0.867	0.806	1.03391e-80
BEX2	4.05337e-85	0.184154	0.326	0.244	1.10077e-80
ANKRD10	4.31545e-85	0.180084	0.471	0.389	1.17195e-80
TPM1	5.33229e-85	0.213413	0.615	0.524	1.44809e-80
TMEM14B	5.46854e-85	0.204946	0.727	0.647	1.48509e-80
TSC22D1	6.75379e-85	0.22629	0.631	0.546	1.83413e-80
YAP1	7.41085e-85	0.190515	0.417	0.329	2.01256e-80
PTGES3	7.56155e-85	0.165318	0.859	0.796	2.05349e-80
PAM	7.89113e-85	0.231725	0.341	0.263	2.14299e-80
RSF1	8.07124e-85	0.171864	0.634	0.547	2.19191e-80
SMARCA1	1.07912e-84	0.140024	0.24	0.168	2.93057e-80
NPM1	1.08189e-84	0.116555	0.941	0.9	2.93809e-80
ASH1L	1.1878e-84	0.194637	0.511	0.428	3.22571e-80
FAM53C	1.43462e-84	0.171904	0.372	0.291	3.89599e-80
KCNQ1OT1	1.48878e-84	0.343179	0.372	0.296	4.04307e-80
CTD-3252C9.4	1.57802e-84	0.218211	0.392	0.311	4.28543e-80
PHF3	1.67374e-84	0.191179	0.509	0.425	4.54538e-80
MT1G	1.85575e-84	0.353892	0.497	0.414	5.03966e-80
RBFOX2	2.16428e-84	0.143833	0.308	0.228	5.87753e-80
RPL23	2.83906e-84	0.190062	0.846	0.792	7.71003e-80
WDR34	3.59243e-84	0.184017	0.389	0.304	9.75596e-80
PRDX6	3.63714e-84	0.177215	0.819	0.753	9.87739e-80
SON	4.02958e-84	0.193646	0.762	0.698	1.09431e-79
LMO7	4.20898e-84	0.160139	0.308	0.229	1.14303e-79
SSU72	5.10139e-84	0.190977	0.725	0.649	1.38538e-79
NASP	5.12201e-84	0.207614	0.544	0.462	1.39098e-79
ARMCX3	5.14633e-84	0.168837	0.458	0.373	1.39759e-79
RPLP1	7.89584e-84	0.143248	0.997	0.996	2.14427e-79
PFDN5	8.17166e-84	0.182238	0.929	0.893	2.21918e-79
ABI2	9.01652e-84	0.170868	0.445	0.358	2.44862e-79
PARVA	1.14739e-83	0.179027	0.358	0.275	3.11596e-79
CBX5	1.27591e-83	0.196634	0.385	0.305	3.465e-79
TMEM9	1.40501e-83	0.209255	0.537	0.454	3.81559e-79
GPC4	1.50946e-83	0.126814	0.187	0.122	4.09924e-79
TEAD1	1.54834e-83	0.159157	0.318	0.237	4.20483e-79
YBX3	1.68349e-83	0.204818	0.703	0.624	4.57184e-79
CMBL	1.85165e-83	0.161398	0.264	0.188	5.02853e-79
CAND1	1.89026e-83	0.156259	0.451	0.366	5.13339e-79
EID1	2.40302e-83	0.180376	0.733	0.661	6.52587e-79
SLC44A1	2.48551e-83	0.185135	0.406	0.326	6.7499e-79
EIF1AX	2.89317e-83	0.196703	0.721	0.649	7.85697e-79
WBP5	2.9216e-83	0.176162	0.497	0.409	7.9342e-79
MT-ND2	3.37372e-83	0.253708	0.908	0.88	9.16201e-79
GOLGA4	3.86073e-83	0.186039	0.637	0.552	1.04846e-78
REV3L	5.22147e-83	0.202358	0.301	0.227	1.41799e-78
RBMXL1	7.47643e-83	0.148195	0.269	0.195	2.03038e-78
PKN2	8.60616e-83	0.170451	0.443	0.358	2.33717e-78
MYH10	1.13285e-82	0.159951	0.35	0.267	3.07647e-78
LPP	2.24331e-82	0.185235	0.538	0.454	6.09216e-78
YY1	2.7308e-82	0.187118	0.594	0.51	7.41602e-78
HP1BP3	2.73384e-82	0.196635	0.607	0.527	7.42429e-78
TRIM27	3.07125e-82	0.181435	0.42	0.337	8.3406e-78
WDR6	3.46539e-82	0.169381	0.292	0.219	9.41095e-78
SRGN	4.00218e-82	-0.450967	0.363	0.447	1.08687e-77
KAT6B	4.53647e-82	0.173678	0.383	0.301	1.23197e-77
PHIP	4.69308e-82	0.21395	0.529	0.448	1.2745e-77
FBL	4.71434e-82	0.230603	0.643	0.566	1.28027e-77
ATF7IP	4.97566e-82	0.15969	0.409	0.327	1.35124e-77
TCERG1	5.08845e-82	0.182537	0.454	0.371	1.38187e-77
KRT8	6.15044e-82	0.188606	0.679	0.603	1.67028e-77
EIF3L	6.15984e-82	0.191162	0.709	0.635	1.67283e-77
DSP	6.37265e-82	0.243291	0.508	0.42	1.73062e-77
BPTF	7.61365e-82	0.181384	0.545	0.461	2.06764e-77
FARP1	8.26742e-82	0.226405	0.376	0.298	2.24518e-77
CLTA	1.08033e-81	0.163277	0.831	0.762	2.93386e-77
BRK1	1.38663e-81	0.158316	0.853	0.79	3.76568e-77
STAT3	2.00314e-81	0.19438	0.624	0.55	5.43994e-77
PAFAH1B3	2.04834e-81	0.231007	0.48	0.394	5.56268e-77
USP1	2.09018e-81	0.250852	0.47	0.39	5.6763e-77
DESI2	2.14888e-81	0.162869	0.436	0.352	5.83572e-77
PUM1	2.55883e-81	0.182393	0.474	0.394	6.94902e-77
IFITM3	2.70051e-81	0.212911	0.946	0.921	7.33378e-77
STOML2	3.28731e-81	0.219064	0.642	0.559	8.92734e-77
ZCCHC11	3.78458e-81	0.156611	0.339	0.262	1.02778e-76
KDM2A	4.84559e-81	0.174685	0.42	0.339	1.31592e-76
TGIF2	4.86852e-81	0.161417	0.312	0.236	1.32214e-76
ID4	5.05229e-81	0.251519	0.426	0.338	1.37205e-76
ANP32B	5.26135e-81	0.21279	0.733	0.663	1.42882e-76
AP2M1	6.52171e-81	0.166792	0.765	0.691	1.7711e-76
IPO9	7.11942e-81	0.160971	0.285	0.212	1.93342e-76
UCHL1	7.39113e-81	0.156984	0.264	0.188	2.00721e-76
CPSF6	9.48807e-81	0.165889	0.457	0.375	2.57667e-76
TUBB4B	1.12289e-80	0.202362	0.758	0.69	3.04943e-76
2024-03-06	1.24327e-80	0.194365	0.398	0.32	3.37634e-76
SNRNP200	1.43443e-80	0.182566	0.474	0.393	3.89548e-76
EIF3E	1.56018e-80	0.157302	0.81	0.743	4.23699e-76
2024-09-02	1.72694e-80	0.174881	0.707	0.631	4.68986e-76
HSPA9	1.72843e-80	0.149835	0.663	0.576	4.69391e-76
WAC	2.03147e-80	0.180117	0.501	0.421	5.51686e-76
NDUFS6	2.77243e-80	0.199658	0.747	0.677	7.52909e-76
FAM136A	3.17334e-80	0.236547	0.554	0.47	8.61784e-76
CCNL2	3.41624e-80	0.161001	0.392	0.311	9.27749e-76
CEBPZ	3.62221e-80	0.175213	0.477	0.393	9.83685e-76
AHCYL1	3.64354e-80	0.182472	0.539	0.45	9.89476e-76
SPIN1	4.09391e-80	0.174398	0.386	0.307	1.11178e-75
AMOTL2	4.23544e-80	0.219636	0.388	0.305	1.15022e-75
BCLAF1	5.15794e-80	0.189004	0.556	0.477	1.40074e-75
OST4	5.23181e-80	0.176993	0.9	0.853	1.4208e-75
CLEC11A	5.32572e-80	0.214298	0.411	0.33	1.44631e-75
PRPF40A	6.57752e-80	0.178225	0.665	0.583	1.78626e-75
PKP4	6.75768e-80	0.162807	0.316	0.237	1.83518e-75
MDM2	6.82065e-80	0.162574	0.307	0.232	1.85229e-75
SRSF4	1.05925e-79	0.172509	0.548	0.463	2.87659e-75
CD320	1.2049e-79	0.155961	0.396	0.311	3.27216e-75
ITPKC	1.29247e-79	0.292245	0.29	0.215	3.50995e-75
ADAR	1.44153e-79	0.210565	0.634	0.561	3.91477e-75
ARC	1.48901e-79	0.17641	0.116	0.066	4.0437e-75
COX6C	1.72e-79	0.119245	0.91	0.865	4.671e-75
MT-ND5	1.954e-79	0.238678	0.911	0.884	5.30649e-75
XPO1	2.49997e-79	0.187576	0.49	0.409	6.78917e-75
RPL19	2.50045e-79	0.104256	0.986	0.976	6.79047e-75
CNOT2	2.57427e-79	0.159313	0.495	0.412	6.99094e-75
RANBP1	2.76463e-79	0.230648	0.706	0.63	7.50791e-75
RPL17	2.87458e-79	0.147533	0.889	0.842	7.80649e-75
MORF4L1	2.93558e-79	0.173559	0.831	0.764	7.97216e-75
BCAM	2.97953e-79	0.364312	0.58	0.507	8.0915e-75
BRCC3	3.28676e-79	0.182891	0.36	0.281	8.92585e-75
ATP5I	3.98872e-79	0.187462	0.76	0.689	1.08322e-74
VCL	4.56604e-79	0.15806	0.487	0.396	1.24e-74
PAIP1	5.07839e-79	0.160706	0.564	0.479	1.37914e-74
PTRF	5.87018e-79	0.261531	0.309	0.234	1.59417e-74
BANF1	6.74098e-79	0.182365	0.778	0.7	1.83065e-74
HNRNPH1	6.88975e-79	0.188758	0.575	0.496	1.87105e-74
SS18L2	7.2956e-79	0.164654	0.491	0.409	1.98127e-74
PCM1	7.70957e-79	0.184375	0.476	0.396	2.09369e-74
FNBP1L	8.47706e-79	0.160431	0.382	0.298	2.30212e-74
ZBED1	8.561e-79	0.11835	0.232	0.162	2.32491e-74
TWF1	9.03298e-79	0.184806	0.552	0.467	2.45309e-74
ZNF667-AS1	9.07416e-79	0.15477	0.299	0.223	2.46427e-74
ARL5B	9.11285e-79	0.248893	0.397	0.319	2.47478e-74
PA2G4	9.14716e-79	0.192673	0.676	0.601	2.48409e-74
TGS1	1.11435e-78	0.151766	0.378	0.296	3.02624e-74
CCT4	1.31478e-78	0.185767	0.717	0.636	3.57055e-74
ZMYM2	1.33733e-78	0.168764	0.369	0.292	3.63177e-74
MEST	1.55336e-78	0.165412	0.446	0.356	4.21845e-74
CDH11	1.77569e-78	0.263334	0.148	0.092	4.82223e-74
DCBLD2	1.88046e-78	0.137035	0.339	0.258	5.10676e-74
PRPF4B	2.2736e-78	0.16538	0.457	0.376	6.17442e-74
KMT2A	2.57493e-78	0.187199	0.412	0.334	6.99275e-74
CCDC14	3.18681e-78	0.148287	0.291	0.218	8.65441e-74
ASRGL1	3.54657e-78	0.285588	0.429	0.353	9.63142e-74
CNOT7	3.68309e-78	0.208355	0.572	0.493	1.00022e-73
AKIRIN1	4.03483e-78	0.178691	0.542	0.46	1.09574e-73
EMD	6.57673e-78	0.225163	0.725	0.653	1.78604e-73
FAU	1.04711e-77	0.137697	0.977	0.96	2.84364e-73
ACBD6	1.13191e-77	0.158318	0.454	0.371	3.07393e-73
TCEA1	1.21708e-77	0.155329	0.723	0.651	3.30522e-73
NSMCE3	1.54916e-77	0.138119	0.251	0.182	4.20707e-73
TIA1	1.69153e-77	0.15257	0.386	0.307	4.59368e-73
TMEM230	1.80382e-77	0.164712	0.722	0.649	4.89864e-73
H2AFX	2.0607e-77	0.206007	0.451	0.372	5.59625e-73
WHSC1L1	2.10967e-77	0.14332	0.529	0.45	5.72922e-73
H1F0	2.16575e-77	0.313492	0.555	0.474	5.88153e-73
PTOV1	2.19399e-77	0.174407	0.551	0.466	5.95822e-73
CHD3	2.41349e-77	0.16696	0.465	0.381	6.55432e-73
SYNCRIP	2.49688e-77	0.184037	0.62	0.541	6.78077e-73
TRIB1	2.66718e-77	0.277027	0.43	0.353	7.24327e-73
SOD1	2.83702e-77	0.166729	0.857	0.795	7.70449e-73
MIS18BP1	3.16818e-77	0.175417	0.346	0.27	8.60383e-73
EPC1	3.34738e-77	0.17745	0.574	0.495	9.09048e-73
CDC42EP3	3.98989e-77	0.234772	0.432	0.353	1.08353e-72
GSTP1	4.25611e-77	0.123522	0.907	0.871	1.15583e-72
MRPL57	5.46238e-77	0.198828	0.707	0.628	1.48342e-72
ZNF131	6.33451e-77	0.153608	0.34	0.265	1.72026e-72
THSD4	6.96224e-77	0.238969	0.33	0.253	1.89074e-72
C6orf48	7.56642e-77	0.198981	0.489	0.407	2.05481e-72
SF3B3	7.90991e-77	0.215785	0.343	0.27	2.14809e-72
CHTOP	7.9637e-77	0.172793	0.505	0.425	2.1627e-72
WDR82	8.7363e-77	0.164736	0.37	0.295	2.37252e-72
LSM4	9.07513e-77	0.19405	0.702	0.625	2.46453e-72
MECOM	9.29476e-77	0.193607	0.344	0.266	2.52418e-72
ADNP	1.07906e-76	0.152368	0.298	0.226	2.9304e-72
EGFL6	1.08695e-76	0.22186	0.232	0.163	2.95182e-72
MRPL33	1.16556e-76	0.163629	0.694	0.616	3.1653e-72
LINC00665	1.4203e-76	0.19235	0.394	0.312	3.8571e-72
TFAM	1.65036e-76	0.205068	0.476	0.4	4.48188e-72
THOC3	1.79832e-76	0.199472	0.489	0.404	4.8837e-72
TMEM14A	2.20075e-76	0.174433	0.55	0.461	5.97658e-72
RNPS1	2.26996e-76	0.175001	0.659	0.579	6.16452e-72
FBLN1	2.33545e-76	0.330602	0.233	0.166	6.34239e-72
MRFAP1	2.56248e-76	0.157344	0.662	0.582	6.95894e-72
PRKAR2A	2.80638e-76	0.16999	0.446	0.367	7.6213e-72
YWHAB	3.19989e-76	0.166494	0.889	0.838	8.68994e-72
PPIH	3.72744e-76	0.181233	0.502	0.421	1.01226e-71
ASS1	4.23143e-76	0.130995	0.623	0.528	1.14913e-71
RPL7L1	4.26646e-76	0.187309	0.563	0.484	1.15864e-71
STARD7	5.9956e-76	0.172942	0.543	0.463	1.62823e-71
RAD23A	6.30042e-76	0.214246	0.722	0.644	1.711e-71
SRSF1	6.72677e-76	0.179201	0.536	0.452	1.82679e-71
SF3B2	7.59587e-76	0.145738	0.722	0.641	2.06281e-71
SNRPF	8.68713e-76	0.18568	0.663	0.592	2.35916e-71
PRDX4	8.93752e-76	0.206384	0.69	0.616	2.42716e-71
SLIT2	9.35966e-76	0.152419	0.109	0.061	2.5418e-71
HELLS	9.74654e-76	0.170697	0.169	0.111	2.64687e-71
NOP2	1.07236e-75	0.180642	0.371	0.293	2.91222e-71
RPS2	1.26998e-75	0.121973	0.972	0.954	3.44888e-71
ST13	1.3026e-75	0.144259	0.779	0.708	3.53748e-71
TOP1	1.34117e-75	0.173261	0.635	0.558	3.64222e-71
RB1CC1	1.37328e-75	0.166991	0.536	0.452	3.72941e-71
SWI5	1.63824e-75	0.148887	0.4	0.319	4.44897e-71
MED10	1.71354e-75	0.157447	0.508	0.429	4.65347e-71
RBM17	2.35832e-75	0.190264	0.691	0.61	6.40448e-71
SOX17	2.41185e-75	0.272541	0.407	0.328	6.54985e-71
ACIN1	2.45321e-75	0.16376	0.453	0.373	6.66217e-71
SRSF5	2.8993e-75	0.187026	0.67	0.601	7.87362e-71
UPF3A	3.59221e-75	0.162885	0.394	0.316	9.75536e-71
TOPORS	3.63447e-75	0.135166	0.301	0.227	9.87012e-71
TANC1	3.71351e-75	0.119186	0.232	0.165	1.00848e-70
GTF3A	3.87679e-75	0.208228	0.686	0.612	1.05282e-70
TFDP2	4.45865e-75	0.166953	0.446	0.362	1.21084e-70
PLXNB1	4.46613e-75	0.179866	0.247	0.179	1.21287e-70
EIF4G2	5.20691e-75	0.177168	0.807	0.744	1.41404e-70
RAN	5.43066e-75	0.141997	0.87	0.81	1.4748e-70
PPIG	5.66008e-75	0.170545	0.649	0.57	1.53711e-70
AKT2	6.00662e-75	0.160058	0.377	0.3	1.63122e-70
SRRM1	6.45904e-75	0.197893	0.72	0.65	1.75408e-70
EHMT2	6.58742e-75	0.159827	0.374	0.296	1.78895e-70
ANKRD17	7.26454e-75	0.15515	0.437	0.357	1.97283e-70
PPP4R3B	9.36978e-75	0.155258	0.482	0.401	2.54455e-70
TIMM13	1.03652e-74	0.158005	0.651	0.567	2.81486e-70
POLR2K	1.42453e-74	0.119177	0.704	0.618	3.86859e-70
MEAF6	1.54848e-74	0.187605	0.667	0.585	4.20522e-70
RIMKLB	1.7488e-74	0.231793	0.295	0.224	4.74922e-70
ZC3H14	2.03408e-74	0.137009	0.358	0.279	5.52395e-70
PIAS1	2.10045e-74	0.139347	0.398	0.32	5.70419e-70
SPCS1	3.06116e-74	0.156875	0.805	0.742	8.3132e-70
ENY2	3.1341e-74	0.170309	0.77	0.705	8.51129e-70
POLR2F	4.05374e-74	0.187901	0.642	0.565	1.10087e-69
TMEM263	4.09494e-74	0.157743	0.368	0.291	1.11206e-69
NENF	4.23066e-74	0.198858	0.642	0.57	1.14892e-69
NUMA1	6.01163e-74	0.173687	0.473	0.393	1.63258e-69
POLR2L	6.42565e-74	0.147639	0.831	0.772	1.74501e-69
DHX9	9.24303e-74	0.176236	0.446	0.37	2.51013e-69
NME2	1.00658e-73	0.168058	0.87	0.819	2.73356e-69
GLO1	1.04628e-73	0.147903	0.587	0.5	2.84138e-69
NME4	1.08342e-73	0.216613	0.602	0.519	2.94225e-69
C19orf48	1.2106e-73	0.186538	0.343	0.268	3.28763e-69
SRSF6	1.30085e-73	0.159645	0.392	0.316	3.53272e-69
YWHAE	2.21467e-73	0.165872	0.797	0.731	6.01439e-69
SNHG18	2.52664e-73	0.134983	0.232	0.164	6.86158e-69
ARID1A	2.7717e-73	0.173947	0.413	0.337	7.52711e-69
HSP90AB1	2.99962e-73	0.115453	0.952	0.921	8.14607e-69
RPL38	3.02333e-73	0.162395	0.909	0.863	8.21045e-69
SCG5	4.62539e-73	0.133808	0.197	0.134	1.25612e-68
C19orf43	5.0639e-73	0.169653	0.812	0.754	1.3752e-68
DDX17	5.19998e-73	0.165151	0.624	0.553	1.41216e-68
STAU1	6.00055e-73	0.181036	0.62	0.542	1.62957e-68
ARL4C	6.17307e-73	0.306837	0.467	0.396	1.67642e-68
NBEAL1	6.64499e-73	0.162761	0.551	0.468	1.80458e-68
GRHPR	6.9602e-73	0.161075	0.531	0.448	1.89018e-68
ODF2L	7.54216e-73	0.143071	0.421	0.339	2.04822e-68
SLC25A38	7.78639e-73	0.183121	0.363	0.287	2.11455e-68
ARF1	8.70724e-73	0.144385	0.854	0.796	2.36462e-68
TPD52L1	1.17657e-72	0.220315	0.424	0.343	3.1952e-68
THBS1	1.30837e-72	0.294971	0.375	0.298	3.55314e-68
MYL6	1.33865e-72	0.123743	0.982	0.962	3.63537e-68
SEC63	2.02731e-72	0.236186	0.49	0.416	5.50555e-68
NGRN	2.0458e-72	0.203922	0.59	0.508	5.55578e-68
ADI1	2.48398e-72	0.186406	0.632	0.55	6.74574e-68
MT-CO1	2.55748e-72	0.201781	0.956	0.944	6.94535e-68
OXR1	2.69049e-72	0.164201	0.4	0.322	7.30657e-68
SKP1	3.12086e-72	0.124786	0.895	0.844	8.47532e-68
COL12A1	3.57333e-72	0.258974	0.271	0.201	9.7041e-68
KIAA1551	4.23706e-72	0.239629	0.496	0.424	1.15066e-67
TADA3	4.56665e-72	0.176805	0.553	0.472	1.24017e-67
DCAF10	4.99727e-72	0.143208	0.343	0.268	1.35711e-67
ASCC3	7.1627e-72	0.1814	0.333	0.263	1.94517e-67
REST	7.16343e-72	0.165736	0.494	0.414	1.94537e-67
EEF1G	7.77772e-72	0.181365	0.692	0.615	2.11219e-67
LARP1	8.21562e-72	0.174926	0.468	0.389	2.23111e-67
SAP18	1.06351e-71	0.153528	0.841	0.781	2.88818e-67
DDX23	1.09641e-71	0.132682	0.317	0.243	2.97752e-67
HINT1	1.71927e-71	0.155251	0.906	0.855	4.66902e-67
PAPOLA	1.72027e-71	0.142539	0.72	0.641	4.67175e-67
BCL11A	1.92687e-71	0.143799	0.204	0.142	5.23281e-67
NOP56	2.49579e-71	0.187065	0.497	0.42	6.77782e-67
RCC2	2.70118e-71	0.174575	0.359	0.286	7.33559e-67
MRPS26	2.72993e-71	0.17588	0.58	0.496	7.41367e-67
ADD3	2.97352e-71	0.15268	0.472	0.39	8.0752e-67
UBAP2L	3.10823e-71	0.153325	0.423	0.347	8.44101e-67
AK3	3.19771e-71	0.190747	0.469	0.392	8.68401e-67
CLDN4	3.22838e-71	0.285288	0.513	0.437	8.76731e-67
VASN	5.19045e-71	0.160031	0.311	0.237	1.40957e-66
GTF3C4	5.57729e-71	0.110675	0.164	0.108	1.51462e-66
MYEOV2	5.84061e-71	0.173169	0.703	0.629	1.58614e-66
SH3PXD2A	6.45246e-71	0.132058	0.211	0.148	1.75229e-66
ILF2	7.17321e-71	0.148525	0.69	0.614	1.94803e-66
HTATSF1	7.27525e-71	0.154664	0.468	0.388	1.97574e-66
COPZ1	7.78579e-71	0.142588	0.669	0.595	2.11439e-66
EIF5A	8.62061e-71	0.218979	0.769	0.699	2.3411e-66
MMADHC	8.84635e-71	0.151903	0.665	0.587	2.4024e-66
ZRANB2	9.20836e-71	0.160364	0.515	0.439	2.50071e-66
JMJD1C	9.71658e-71	0.1626	0.557	0.483	2.63873e-66
EIF5	1.13838e-70	0.172986	0.784	0.718	3.0915e-66
ZBTB44	1.22827e-70	0.150966	0.34	0.267	3.33562e-66
USP34	1.24997e-70	0.151816	0.424	0.346	3.39455e-66
BZW1	1.54097e-70	0.142393	0.711	0.637	4.18482e-66
FBXO17	1.73412e-70	0.138505	0.21	0.147	4.70935e-66
DKC1	1.73812e-70	0.191502	0.456	0.379	4.72022e-66
SCD5	1.91332e-70	0.139738	0.245	0.178	5.19601e-66
LEF1	2.05786e-70	0.110133	0.164	0.107	5.58854e-66
MAGEF1	2.33159e-70	0.127108	0.464	0.379	6.33189e-66
H2AFY2	2.51737e-70	0.128532	0.271	0.201	6.83643e-66
LRP6	3.00149e-70	0.138933	0.266	0.197	8.15116e-66
ERGIC3	3.13012e-70	0.150298	0.747	0.672	8.50047e-66
ZNF827	3.42221e-70	0.104449	0.194	0.132	9.29368e-66
TULP3	3.79426e-70	0.143094	0.303	0.231	1.03041e-65
DNAJC19	3.90398e-70	0.158639	0.597	0.514	1.0602e-65
RARG	4.01186e-70	0.138656	0.275	0.205	1.0895e-65
EYA2	4.0214e-70	0.231525	0.332	0.258	1.09209e-65
TMEM258	6.16098e-70	0.139286	0.84	0.781	1.67314e-65
DAP	6.44911e-70	0.173351	0.477	0.4	1.75138e-65
PCNP	6.52188e-70	0.112068	0.657	0.573	1.77115e-65
COX6B1	8.34581e-70	0.160575	0.908	0.868	2.26647e-65
ZNF91	8.38654e-70	0.155732	0.309	0.239	2.27753e-65
LSM8	9.45972e-70	0.148647	0.645	0.567	2.56898e-65
DFFA	1.23249e-69	0.17394	0.389	0.315	3.34707e-65
PIP5K1A	1.27898e-69	0.169459	0.4	0.323	3.47333e-65
CEBPD	1.34163e-69	0.321946	0.687	0.628	3.64348e-65
HDAC2	1.5439e-69	0.168865	0.567	0.487	4.19278e-65
POGZ	1.63415e-69	0.164485	0.37	0.299	4.43785e-65
LRIG1	1.65722e-69	0.17704	0.269	0.201	4.5005e-65
EI24	1.70197e-69	0.149836	0.573	0.491	4.62204e-65
FAM127B	1.73485e-69	0.164442	0.55	0.465	4.71134e-65
APH1A	1.82055e-69	0.165999	0.704	0.63	4.94407e-65
LAPTM4B	1.87053e-69	0.107568	0.573	0.482	5.07981e-65
RP11-395G23.3	1.9496e-69	0.15749	0.231	0.166	5.29452e-65
UPF2	2.13713e-69	0.149396	0.405	0.328	5.80381e-65
FPGS	2.3017e-69	0.140493	0.41	0.334	6.25073e-65
DCP1A	2.65531e-69	0.1436	0.329	0.259	7.21102e-65
RBM5	2.7575e-69	0.150063	0.322	0.253	7.48855e-65
DDIT3	2.80607e-69	0.207966	0.443	0.366	7.62046e-65
DHX30	3.28621e-69	0.140896	0.394	0.318	8.92437e-65
SSRP1	3.87718e-69	0.175521	0.532	0.454	1.05292e-64
ANAPC11	4.64155e-69	0.165799	0.812	0.743	1.26051e-64
FUBP1	6.19303e-69	0.151537	0.429	0.352	1.68184e-64
ERF	7.80833e-69	0.131109	0.234	0.17	2.12051e-64
COL8A1	8.78999e-69	0.350628	0.127	0.077	2.3871e-64
SNHG8	1.18619e-68	0.201022	0.635	0.562	3.22134e-64
NFKBIZ	1.23309e-68	0.217948	0.587	0.507	3.34869e-64
SNRNP70	1.32596e-68	0.164417	0.53	0.455	3.60092e-64
HUWE1	1.44499e-68	0.193234	0.468	0.397	3.92415e-64
IFRD2	1.95942e-68	0.168953	0.42	0.342	5.32118e-64
UBE2E1	2.02632e-68	0.158282	0.6	0.522	5.50287e-64
PSMB2	2.26989e-68	0.1041	0.75	0.674	6.16434e-64
ZNF326	2.3305e-68	0.149458	0.356	0.282	6.32895e-64
SEC61B	2.49927e-68	0.166102	0.871	0.824	6.78728e-64
MT-ATP8	3.05223e-68	0.226442	0.884	0.853	8.28894e-64
ERI3	3.11401e-68	0.163829	0.496	0.419	8.45672e-64
U2AF2	3.77146e-68	0.163025	0.422	0.35	1.02421e-63
SRPK1	4.27419e-68	0.151722	0.463	0.383	1.16074e-63
GLI3	4.82468e-68	0.110228	0.117	0.069	1.31024e-63
ANTXR1	4.8502e-68	0.261337	0.207	0.147	1.31717e-63
SELENBP1	5.0432e-68	0.160768	0.355	0.276	1.36958e-63
OLA1	5.59254e-68	0.166226	0.62	0.538	1.51877e-63
BAZ2B	5.98948e-68	0.136661	0.343	0.27	1.62656e-63
WNK1	6.3688e-68	0.169484	0.541	0.466	1.72957e-63
MT1M	6.76286e-68	0.125769	0.372	0.293	1.83659e-63
ATG101	6.87698e-68	0.153504	0.507	0.428	1.86758e-63
SMARCC2	7.2223e-68	0.146445	0.419	0.341	1.96136e-63
DDX5	7.42185e-68	0.157655	0.908	0.861	2.01555e-63
WNT10A	8.23304e-68	0.133468	0.165	0.109	2.23585e-63
PYCR1	8.63722e-68	0.183331	0.354	0.278	2.34561e-63
AIF1L	9.69716e-68	0.223963	0.292	0.225	2.63346e-63
PAWR	1.16799e-67	0.156056	0.328	0.255	3.17192e-63
LAGE3	1.18618e-67	0.213615	0.607	0.533	3.22131e-63
RP11-834C11.4	1.24331e-67	0.105322	0.219	0.155	3.37646e-63
NAA50	1.40415e-67	0.16405	0.538	0.463	3.81325e-63
TSEN34	1.4638e-67	0.155751	0.496	0.416	3.97523e-63
GOLGA2	1.48284e-67	0.162639	0.413	0.34	4.02696e-63
KLK5	1.6354e-67	0.233852	0.287	0.216	4.44125e-63
DHX15	1.87074e-67	0.153504	0.456	0.38	5.08038e-63
DENR	1.98042e-67	0.14577	0.529	0.45	5.37822e-63
LAPTM5	2.04278e-67	-0.391614	0.288	0.361	5.54757e-63
RTF1	2.27346e-67	0.138822	0.492	0.412	6.17404e-63
COL6A1	2.45285e-67	0.492886	0.255	0.19	6.6612e-63
RAB2A	2.80172e-67	0.130757	0.757	0.686	7.60863e-63
ZNF618	2.81462e-67	0.152529	0.263	0.197	7.64366e-63
KDM5B	2.81697e-67	0.157463	0.364	0.29	7.65005e-63
ZNF207	3.06024e-67	0.145509	0.584	0.513	8.31069e-63
AURKAIP1	3.07447e-67	0.149416	0.753	0.684	8.34933e-63
PPP2R1A	3.20482e-67	0.141399	0.681	0.608	8.70333e-63
SMCHD1	3.23269e-67	0.152233	0.442	0.37	8.77901e-63
BICD1	3.32915e-67	0.169374	0.345	0.272	9.04098e-63
TCF7L2	3.47871e-67	0.128707	0.293	0.223	9.44712e-63
SSPN	3.79529e-67	0.143476	0.376	0.298	1.03069e-62
SLTM	4.15468e-67	0.14942	0.585	0.506	1.12829e-62
EIF3A	4.32644e-67	0.158884	0.651	0.575	1.17493e-62
TSTD1	4.34935e-67	0.209493	0.595	0.517	1.18115e-62
FGFR1	4.37142e-67	0.221548	0.271	0.205	1.18715e-62
RPLP2	4.4784e-67	0.118808	0.979	0.965	1.2162e-62
PRPF6	5.15382e-67	0.167589	0.548	0.473	1.39962e-62
ARIH2	5.25752e-67	0.167665	0.497	0.423	1.42778e-62
DNAJC21	6.15779e-67	0.133839	0.326	0.254	1.67227e-62
PRKCI	6.88816e-67	0.150688	0.536	0.453	1.87062e-62
FXR1	7.52773e-67	0.169102	0.56	0.482	2.04431e-62
AHCTF1	8.28073e-67	0.140627	0.295	0.226	2.2488e-62
C11orf31	8.93151e-67	0.167687	0.823	0.762	2.42553e-62
PRDX5	9.79143e-67	0.116872	0.832	0.767	2.65906e-62
MTF2	9.9998e-67	0.136917	0.347	0.275	2.71564e-62
SNRPA1	1.10605e-66	0.189699	0.512	0.434	3.00371e-62
CIZ1	1.139e-66	0.145589	0.301	0.233	3.09317e-62
POLE3	1.44778e-66	0.16637	0.399	0.327	3.93174e-62
PPP1CC	1.72765e-66	0.132681	0.653	0.577	4.69178e-62
NUP58	1.73579e-66	0.139659	0.341	0.271	4.71387e-62
H1FX	1.77923e-66	0.20648	0.477	0.401	4.83185e-62
NCBP2	2.14783e-66	0.177295	0.531	0.454	5.83286e-62
ZCRB1	2.69329e-66	0.141968	0.623	0.54	7.31416e-62
ROMO1	2.87929e-66	0.185737	0.793	0.73	7.81928e-62
CTDSP2	2.89946e-66	0.142613	0.427	0.351	7.87405e-62
NIFK	3.05444e-66	0.162406	0.54	0.463	8.29495e-62
MLF1	3.07144e-66	0.115588	0.419	0.336	8.3411e-62
TRIP6	3.16126e-66	0.124806	0.465	0.385	8.58504e-62
DHCR24	3.49315e-66	0.177308	0.434	0.355	9.48635e-62
FNBP4	4.08872e-66	0.153787	0.473	0.398	1.11037e-61
GBP1	4.89953e-66	0.261066	0.569	0.497	1.33056e-61
IFITM1	5.19187e-66	0.228793	0.855	0.815	1.40996e-61
UBA52	5.67856e-66	0.114355	0.967	0.947	1.54213e-61
ZNF451	5.74197e-66	0.12255	0.28	0.213	1.55935e-61
ARF3	6.66825e-66	0.172075	0.575	0.499	1.8109e-61
MRPL36	6.7009e-66	0.143845	0.562	0.481	1.81976e-61
DROSHA	6.87825e-66	0.117955	0.216	0.155	1.86793e-61
CAPRIN1	7.1246e-66	0.14518	0.581	0.499	1.93483e-61
PDAP1	8.00839e-66	0.118779	0.665	0.584	2.17484e-61
TSPAN3	8.10413e-66	0.165992	0.675	0.594	2.20084e-61
GLTSCR2	8.16625e-66	0.152258	0.695	0.625	2.21771e-61
HNRNPM	8.89912e-66	0.158401	0.621	0.549	2.41673e-61
UBE2E2	9.97741e-66	0.121582	0.5	0.419	2.70956e-61
CCT5	1.00406e-65	0.168813	0.652	0.578	2.72672e-61
GMFG	1.0204e-65	-0.171343	0.214	0.282	2.77111e-61
OBSL1	1.04749e-65	0.119344	0.251	0.185	2.84467e-61
ZNF770	1.09542e-65	0.128612	0.33	0.256	2.97483e-61
DPY30	1.20331e-65	0.174086	0.608	0.532	3.26783e-61
MTDH	1.24289e-65	0.162668	0.791	0.726	3.37533e-61
SERPINH1	1.342e-65	0.297264	0.529	0.452	3.64448e-61
SKP2	1.40396e-65	0.117706	0.185	0.128	3.81274e-61
LRRC58	1.57017e-65	0.139692	0.342	0.271	4.26412e-61
ATAD2	1.82732e-65	0.219221	0.23	0.168	4.96246e-61
DLG1	1.89348e-65	0.132178	0.304	0.235	5.14211e-61
EIF1B	1.9196e-65	0.148337	0.664	0.595	5.21306e-61
MXRA5	2.19849e-65	0.146563	0.21	0.149	5.97044e-61
SMARCD1	2.32853e-65	0.113552	0.264	0.198	6.3236e-61
RBBP6	2.42508e-65	0.163164	0.554	0.48	6.58578e-61
TP53BP1	2.59535e-65	0.114203	0.286	0.217	7.0482e-61
RAB11B	2.63801e-65	0.15924	0.617	0.543	7.16405e-61
INTS3	2.67828e-65	0.150417	0.326	0.256	7.27339e-61
VEZF1	2.98826e-65	0.14691	0.404	0.331	8.11522e-61
HS6ST1	3.34278e-65	0.144832	0.219	0.158	9.07799e-61
ING1	3.53562e-65	0.117761	0.216	0.155	9.60169e-61
ANAPC16	4.28535e-65	0.140079	0.735	0.663	1.16377e-60
SUDS3	4.64896e-65	0.159305	0.417	0.345	1.26252e-60
EIF4H	4.71356e-65	0.152014	0.647	0.573	1.28006e-60
LMCD1	4.74302e-65	0.135527	0.34	0.264	1.28806e-60
HCG18	6.07581e-65	0.123598	0.292	0.224	1.65001e-60
GSTM3	6.11283e-65	0.116215	0.228	0.165	1.66006e-60
IPO5	6.5125e-65	0.149619	0.361	0.291	1.7686e-60
EIF3F	6.81189e-65	0.148073	0.769	0.703	1.84991e-60
ASPH	6.81347e-65	0.16521	0.488	0.411	1.85033e-60
TWSG1	7.32387e-65	0.132727	0.303	0.233	1.98894e-60
NR1D2	7.86036e-65	0.135028	0.305	0.237	2.13464e-60
TUBA1B	8.01399e-65	0.21942	0.846	0.792	2.17636e-60
LTBR	9.67742e-65	0.196184	0.537	0.462	2.6281e-60
TOMM20	1.01466e-64	0.133242	0.773	0.703	2.75552e-60
ARPC5L	1.04642e-64	0.148125	0.601	0.524	2.84175e-60
EPB41L5	1.19612e-64	0.15518	0.247	0.183	3.24831e-60
RAB34	1.19929e-64	0.172336	0.53	0.453	3.2569e-60
EXOSC5	1.21975e-64	0.166795	0.396	0.323	3.31247e-60
IGF1R	1.23085e-64	0.105019	0.237	0.172	3.34262e-60
CPNE1	1.23659e-64	0.166112	0.49	0.416	3.35822e-60
UNG	1.3239e-64	0.159532	0.301	0.232	3.59531e-60
YME1L1	1.61925e-64	0.142285	0.594	0.517	4.3974e-60
GAS6	1.71945e-64	0.228387	0.468	0.398	4.6695e-60
RNF187	1.77079e-64	0.143429	0.496	0.42	4.80894e-60
LRPPRC	2.09059e-64	0.167114	0.474	0.402	5.67743e-60
FAM229B	2.09095e-64	0.12336	0.226	0.164	5.67838e-60
ATP2B4	2.55396e-64	0.171098	0.488	0.412	6.93579e-60
PINLYP	2.62342e-64	0.119184	0.177	0.12	7.12443e-60
TCEA3	2.71225e-64	0.16086	0.341	0.266	7.36567e-60
ANXA11	2.90064e-64	0.143394	0.744	0.671	7.87727e-60
TEAD2	2.92043e-64	0.127422	0.301	0.231	7.93102e-60
LMNA	3.30415e-64	0.175932	0.768	0.704	8.97308e-60
EMX2	3.42337e-64	0.142306	0.301	0.231	9.29684e-60
NHP2	3.43293e-64	0.158028	0.713	0.636	9.3228e-60
SPEN	3.4588e-64	0.152327	0.381	0.31	9.39305e-60
CTC-444N24.11	4.03088e-64	0.128158	0.199	0.141	1.09467e-59
SYNE4	4.20371e-64	0.118182	0.236	0.171	1.1416e-59
AZIN1	5.63374e-64	0.152596	0.566	0.491	1.52996e-59
PITHD1	6.21713e-64	0.141169	0.437	0.363	1.68839e-59
ARF5	6.2896e-64	0.106231	0.802	0.736	1.70807e-59
NCOR2	6.82934e-64	0.137695	0.342	0.271	1.85464e-59
CPSF7	7.03568e-64	0.133153	0.332	0.263	1.91068e-59
TRMT112	7.08899e-64	0.13412	0.851	0.791	1.92516e-59
CXXC5	7.62969e-64	0.180628	0.496	0.418	2.07199e-59
OXTR	8.62085e-64	0.287137	0.117	0.072	2.34116e-59
CSNK1E	9.4111e-64	0.135289	0.326	0.258	2.55577e-59
LRRTM1	1.1139e-63	0.155503	0.147	0.096	3.02501e-59
RAB13	1.13732e-63	0.157943	0.676	0.599	3.08861e-59
CCNG1	1.20288e-63	0.134607	0.536	0.452	3.26666e-59
COL27A1	1.26302e-63	0.11482	0.114	0.069	3.42999e-59
COPA	1.277e-63	0.165324	0.534	0.462	3.46796e-59
SNHG12	1.29218e-63	0.179842	0.454	0.381	3.50916e-59
PTPRS	1.33043e-63	0.119716	0.222	0.161	3.61305e-59
FAM120A	1.3553e-63	0.161405	0.462	0.391	3.68059e-59
GAPDH	1.50676e-63	0.151258	0.995	0.989	4.09191e-59
KLHDC3	1.7021e-63	0.160778	0.469	0.395	4.62238e-59
FCER1G	1.70687e-63	-0.635366	0.214	0.275	4.63534e-59
ATF4	1.74032e-63	0.156163	0.596	0.527	4.72619e-59
HOOK2	2.12932e-63	0.164628	0.387	0.314	5.78259e-59
SHISA5	2.52599e-63	0.176595	0.655	0.589	6.85983e-59
ARMCX2	2.73521e-63	0.104065	0.265	0.197	7.428e-59
MRPL42	2.94925e-63	0.115563	0.499	0.418	8.00929e-59
SPAG16	3.15746e-63	0.124629	0.329	0.257	8.57471e-59
EMID1	3.25394e-63	0.175905	0.177	0.122	8.83672e-59
CCT3	3.27472e-63	0.145092	0.689	0.616	8.89316e-59
WBP11	3.4284e-63	0.162376	0.518	0.442	9.3105e-59
TLE1	3.81677e-63	0.18879	0.291	0.226	1.03652e-58
XRN2	4.66222e-63	0.141546	0.61	0.534	1.26612e-58
LAMB2	5.25013e-63	0.12698	0.282	0.214	1.42578e-58
POLR2I	5.3603e-63	0.146396	0.646	0.569	1.4557e-58
PSMB5	5.55066e-63	0.105738	0.684	0.606	1.50739e-58
COX14	5.77436e-63	0.164933	0.665	0.594	1.56814e-58
SEC31A	5.99321e-63	0.148425	0.561	0.488	1.62758e-58
COA4	6.31357e-63	0.1468	0.628	0.543	1.71458e-58
GUK1	6.79915e-63	0.137748	0.875	0.824	1.84644e-58
APEX1	7.83442e-63	0.131022	0.667	0.587	2.12759e-58
CCAR1	8.67603e-63	0.150216	0.502	0.428	2.35615e-58
SMC6	8.76074e-63	0.134001	0.263	0.199	2.37915e-58
FOXO3	9.41811e-63	0.175268	0.399	0.33	2.55768e-58
RAD23B	1.05496e-62	0.137947	0.584	0.507	2.86496e-58
ROCK2	1.12184e-62	0.146169	0.321	0.253	3.04659e-58
USP22	1.15291e-62	0.133674	0.405	0.332	3.13097e-58
SMPD4	1.17464e-62	0.111103	0.242	0.179	3.18996e-58
NUAK2	1.25672e-62	0.144448	0.256	0.191	3.41288e-58
MAGOH	1.43999e-62	0.141371	0.67	0.6	3.91058e-58
URI1	1.65685e-62	0.144731	0.371	0.299	4.49952e-58
PHYHD1	1.72668e-62	0.107335	0.199	0.14	4.68915e-58
TNRC6B	1.73483e-62	0.142478	0.442	0.37	4.71128e-58
CHD2	1.80117e-62	0.174853	0.507	0.437	4.89143e-58
MRPL11	1.97987e-62	0.134182	0.6	0.517	5.37675e-58
CCDC80	2.00998e-62	0.216228	0.195	0.138	5.45849e-58
MAZ	2.23785e-62	0.157498	0.449	0.376	6.07734e-58
EWSR1	2.29283e-62	0.135295	0.655	0.582	6.22663e-58
MAD2L2	2.60543e-62	0.15694	0.38	0.31	7.07557e-58
PYURF	2.62111e-62	0.131169	0.676	0.603	7.11814e-58
DDX46	2.75639e-62	0.163462	0.552	0.479	7.48554e-58
GADD45B	2.80151e-62	0.281929	0.612	0.543	7.60805e-58
CHERP	3.305e-62	0.125201	0.304	0.237	8.97538e-58
RALY	3.61461e-62	0.156058	0.712	0.641	9.81621e-58
KAZN	5.10323e-62	0.145825	0.224	0.164	1.38589e-57
UBA1	6.33297e-62	0.167753	0.574	0.503	1.71985e-57
CDK6	7.58392e-62	0.158865	0.288	0.224	2.05957e-57
MT-ND4L	7.86835e-62	0.180321	0.93	0.909	2.13681e-57
PRCC	8.00388e-62	0.138476	0.446	0.373	2.17361e-57
AKR7A2	8.19146e-62	0.186175	0.544	0.468	2.22456e-57
FGD5-AS1	8.4477e-62	0.14507	0.405	0.335	2.29414e-57
C8orf59	9.24095e-62	0.161525	0.719	0.654	2.50957e-57
TMEM261	9.4253e-62	0.163802	0.563	0.486	2.55963e-57
C2orf40	1.02012e-61	0.149576	0.167	0.113	2.77033e-57
CIC	1.08838e-61	0.11549	0.215	0.156	2.95571e-57
AMOT	1.09461e-61	0.105594	0.183	0.127	2.97264e-57
RBM26	1.16263e-61	0.146128	0.3	0.237	3.15736e-57
C1S	1.29641e-61	0.329963	0.348	0.281	3.52065e-57
ACTN1	1.39338e-61	0.166513	0.582	0.51	3.78401e-57
FKBP8	1.49938e-61	0.122099	0.74	0.665	4.07185e-57
LARP6	1.61456e-61	0.113178	0.296	0.226	4.38466e-57
WFDC2	1.6503e-61	0.236116	0.765	0.722	4.48173e-57
G3BP1	1.65052e-61	0.164908	0.642	0.57	4.48232e-57
EIF5B	1.83685e-61	0.149252	0.601	0.524	4.98834e-57
ST5	2.08658e-61	0.1334	0.315	0.246	5.66654e-57
CASP8AP2	2.21963e-61	0.113626	0.211	0.153	6.02785e-57
UQCRQ	2.67059e-61	0.145899	0.835	0.775	7.25251e-57
MUC16	2.89282e-61	0.284922	0.477	0.404	7.85603e-57
KDM1A	2.92975e-61	0.12836	0.276	0.211	7.95631e-57
ZNF384	2.98526e-61	0.113087	0.223	0.163	8.10708e-57
SF3A3	3.3327e-61	0.139981	0.463	0.387	9.05062e-57
FBXL4	3.38076e-61	0.123052	0.231	0.171	9.18113e-57
NCKAP1	3.38424e-61	0.122162	0.433	0.353	9.19059e-57
SLC38A2	3.63066e-61	0.160103	0.636	0.561	9.85979e-57
MPHOSPH8	3.70391e-61	0.137981	0.499	0.424	1.00587e-56
LGR4	3.9619e-61	0.119825	0.192	0.135	1.07593e-56
RBM8A	3.99972e-61	0.120269	0.778	0.718	1.0862e-56
TYROBP	4.05324e-61	-0.475194	0.236	0.3	1.10074e-56
TARDBP	4.3125e-61	0.131567	0.316	0.249	1.17115e-56
MT-CO2	4.38443e-61	0.151414	0.954	0.947	1.19068e-56
LARS	4.83167e-61	0.161918	0.477	0.404	1.31214e-56
PRKX	4.97169e-61	0.171278	0.378	0.311	1.35016e-56
TMEM47	5.53983e-61	0.166669	0.113	0.07	1.50445e-56
GJA1	5.74624e-61	0.262356	0.201	0.144	1.56051e-56
STON2	6.33377e-61	0.113806	0.169	0.115	1.72006e-56
ERC1	6.57175e-61	0.139723	0.31	0.243	1.78469e-56
CSNK2A1	6.79806e-61	0.135443	0.456	0.382	1.84615e-56
RAD50	7.18673e-61	0.151547	0.445	0.37	1.9517e-56
CBX3	7.23055e-61	0.125583	0.657	0.581	1.9636e-56
TSPYL5	7.25246e-61	0.102174	0.192	0.135	1.96955e-56
BAZ1B	7.31176e-61	0.141643	0.437	0.362	1.98566e-56
RBM10	7.33988e-61	0.1241	0.296	0.23	1.99329e-56
RBM15B	7.5312e-61	0.109569	0.269	0.204	2.04525e-56
RBM4	8.00261e-61	0.125831	0.42	0.347	2.17327e-56
BHLHE40	8.06223e-61	0.21019	0.548	0.484	2.18946e-56
HNRNPAB	8.98603e-61	0.148637	0.636	0.56	2.44034e-56
COX7A2	9.26436e-61	0.120744	0.88	0.831	2.51592e-56
G3BP2	9.42209e-61	0.146909	0.529	0.459	2.55876e-56
MSH2	9.48155e-61	0.124355	0.242	0.18	2.5749e-56
PSMD2	9.73857e-61	0.127951	0.601	0.524	2.6447e-56
MAML2	1.01188e-60	0.143508	0.443	0.369	2.74797e-56
SNRPC	1.04634e-60	0.145217	0.699	0.623	2.84155e-56
KIF9	1.06969e-60	0.144028	0.367	0.294	2.90497e-56
UBE3A	1.14651e-60	0.14894	0.54	0.467	3.11359e-56
ZC3H15	1.14824e-60	0.137848	0.703	0.63	3.11828e-56
WHSC1	1.20855e-60	0.147641	0.263	0.2	3.28207e-56
RSL1D1	1.26578e-60	0.151432	0.7	0.626	3.43747e-56
LAD1	1.50865e-60	0.144709	0.286	0.219	4.09704e-56
EIF4G3	1.62339e-60	0.13589	0.337	0.269	4.40863e-56
ALOX5AP	1.82212e-60	-0.382305	0.213	0.278	4.94834e-56
SCAND1	2.20029e-60	0.12627	0.73	0.654	5.97533e-56
SERPING1	2.2298e-60	0.21484	0.635	0.567	6.05546e-56
USP53	2.58691e-60	0.20153	0.288	0.226	7.02527e-56
AKAP9	2.66569e-60	0.14393	0.57	0.497	7.23922e-56
SNRPD1	2.71531e-60	0.15664	0.704	0.629	7.37397e-56
LRRC47	2.99979e-60	0.109332	0.29	0.223	8.14653e-56
RBM6	3.19181e-60	0.135367	0.369	0.301	8.668e-56
RBBP4	3.33508e-60	0.127814	0.609	0.536	9.05709e-56
TRAPPC3	3.37254e-60	0.148035	0.613	0.534	9.1588e-56
PPRC1	3.4236e-60	0.118841	0.227	0.167	9.29748e-56
GDI2	3.44673e-60	0.116229	0.762	0.691	9.36029e-56
DSG2	3.74292e-60	0.12079	0.358	0.284	1.01646e-55
SPTBN1	4.10823e-60	0.102251	0.411	0.333	1.11567e-55
KMT2E	4.37769e-60	0.146429	0.631	0.56	1.18885e-55
SUPT16H	4.82763e-60	0.15121	0.431	0.361	1.31104e-55
CKAP4	4.98166e-60	0.218558	0.366	0.297	1.35287e-55
MT-ND4	5.06947e-60	0.251424	0.905	0.879	1.37672e-55
SULF1	5.50761e-60	0.270182	0.22	0.162	1.4957e-55
SCNN1A	5.89469e-60	0.165486	0.367	0.294	1.60082e-55
PAX8	6.24523e-60	0.181283	0.443	0.369	1.69602e-55
CHCHD2	6.56694e-60	0.117337	0.92	0.88	1.78339e-55
TAF7	6.88567e-60	0.150388	0.542	0.469	1.86994e-55
CPSF3L	7.0374e-60	0.133243	0.441	0.368	1.91115e-55
SP1	7.0375e-60	0.124186	0.279	0.215	1.91117e-55
ZFAND5	7.3404e-60	0.152119	0.718	0.647	1.99343e-55
TAF1D	7.77489e-60	0.122041	0.66	0.588	2.11143e-55
TBL1XR1	7.85775e-60	0.148316	0.522	0.443	2.13393e-55
CSRP2	7.91921e-60	0.20804	0.274	0.211	2.15062e-55
UBL5	8.3776e-60	0.133669	0.859	0.812	2.27511e-55
MRPL3	8.47875e-60	0.107718	0.633	0.554	2.30257e-55
SEC61A1	8.50488e-60	0.148092	0.577	0.502	2.30967e-55
ANKRD11	8.94975e-60	0.153208	0.457	0.386	2.43048e-55
STAG2	1.01469e-59	0.140003	0.441	0.37	2.75559e-55
BDP1	1.06784e-59	0.139797	0.412	0.344	2.89992e-55
ERBB3	1.12187e-59	0.142658	0.307	0.238	3.04666e-55
SRRT	1.30564e-59	0.137049	0.404	0.333	3.54572e-55
COX16	1.31839e-59	0.134819	0.645	0.573	3.58035e-55
ADGRL1	1.34961e-59	0.109659	0.172	0.119	3.66514e-55
NDUFB4	1.36692e-59	0.112623	0.801	0.737	3.71215e-55
OPTN	1.38471e-59	0.131039	0.584	0.504	3.76046e-55
C17orf89	1.40985e-59	0.16264	0.578	0.501	3.82874e-55
VMP1	1.45979e-59	0.151316	0.656	0.587	3.96436e-55
BOD1L1	1.50205e-59	0.131483	0.366	0.298	4.07913e-55
UBXN7	1.61159e-59	0.123332	0.306	0.24	4.3766e-55
RPRD2	1.67881e-59	0.130664	0.298	0.233	4.55914e-55
MEIS2	1.82904e-59	0.133474	0.236	0.175	4.96713e-55
CEP78	1.92342e-59	0.109451	0.161	0.11	5.22342e-55
MT-CYB	1.92811e-59	0.174758	0.932	0.914	5.23616e-55
QDPR	2.20836e-59	0.139327	0.396	0.323	5.99724e-55
COX7C	2.26129e-59	0.108373	0.918	0.873	6.14099e-55
VBP1	2.34905e-59	0.140345	0.52	0.443	6.37931e-55
TMEM147	2.83356e-59	0.151709	0.671	0.599	7.6951e-55
DTX3L	2.94348e-59	0.150405	0.406	0.337	7.99362e-55
PKP2	2.98286e-59	0.135459	0.286	0.221	8.10055e-55
SIGMAR1	3.00997e-59	0.173351	0.379	0.311	8.17418e-55
TMF1	3.02752e-59	0.142385	0.466	0.398	8.22185e-55
ITPA	3.11084e-59	0.138136	0.569	0.494	8.4481e-55
SMARCA4	3.14085e-59	0.139744	0.424	0.352	8.52961e-55
ZKSCAN1	3.29592e-59	0.139636	0.438	0.366	8.95073e-55
USP5	3.37094e-59	0.128869	0.303	0.237	9.15446e-55
ZNF217	3.5619e-59	0.148686	0.342	0.275	9.67306e-55
DDX3X	3.90679e-59	0.148669	0.624	0.557	1.06097e-54
ECHDC2	4.00437e-59	0.140599	0.405	0.333	1.08747e-54
MCM7	4.19795e-59	0.186831	0.314	0.249	1.14004e-54
CERCAM	4.54538e-59	0.256809	0.281	0.219	1.23439e-54
DPM2	4.80133e-59	0.137581	0.419	0.349	1.3039e-54
UFM1	4.94398e-59	0.149398	0.587	0.52	1.34264e-54
ATXN2	5.09905e-59	0.126491	0.282	0.219	1.38475e-54
BRWD1	5.27293e-59	0.138758	0.419	0.348	1.43197e-54
INADL	5.38173e-59	0.132778	0.283	0.219	1.46152e-54
MLLT6	5.95849e-59	0.130743	0.29	0.227	1.61815e-54
NDUFB9	6.47207e-59	0.113416	0.805	0.74	1.75762e-54
PCMTD1	7.23622e-59	0.141073	0.441	0.371	1.96514e-54
NUTF2	8.11562e-59	0.110122	0.689	0.612	2.20396e-54
VCP	8.59543e-59	0.135371	0.673	0.608	2.33426e-54
TLK1	9.07302e-59	0.127031	0.348	0.28	2.46396e-54
THOC7	9.5108e-59	0.145434	0.62	0.55	2.58285e-54
ATP5E	9.72869e-59	0.154018	0.957	0.929	2.64202e-54
PRKRA	1.01379e-58	0.140766	0.47	0.395	2.75316e-54
ZSCAN18	1.21186e-58	0.125821	0.234	0.175	3.29105e-54
NFATC2IP	1.23547e-58	0.117969	0.285	0.221	3.35517e-54
C14orf166	1.25489e-58	0.111799	0.741	0.671	3.40792e-54
TCEB2	1.64751e-58	0.108888	0.869	0.818	4.47415e-54
PRKCSH	1.91575e-58	0.143532	0.546	0.473	5.20261e-54
TRIM56	2.20232e-58	0.139156	0.37	0.302	5.98085e-54
GPBP1	2.30282e-58	0.137416	0.528	0.459	6.25377e-54
CLSTN1	2.52748e-58	0.153923	0.414	0.345	6.86387e-54
C16orf13	2.7865e-58	0.154508	0.674	0.605	7.56729e-54
ZNF322	2.94569e-58	0.124508	0.304	0.238	7.99962e-54
BHLHE41	3.62596e-58	0.168358	0.377	0.306	9.84703e-54
MYO6	3.82909e-58	0.115001	0.309	0.241	1.03987e-53
DYNC1LI2	3.95658e-58	0.132835	0.432	0.362	1.07449e-53
UBE2D2	4.1493e-58	0.13274	0.777	0.706	1.12683e-53
PABPC4	4.30965e-58	0.178285	0.631	0.564	1.17037e-53
P3H4	4.45592e-58	0.120229	0.219	0.16	1.2101e-53
CTDSPL	6.05074e-58	0.102554	0.187	0.132	1.6432e-53
BIRC6	6.29385e-58	0.143947	0.437	0.368	1.70922e-53
RPL39L	6.89652e-58	0.159206	0.433	0.359	1.87289e-53
ITGB5	7.09276e-58	0.15078	0.314	0.25	1.92618e-53
DDAH2	7.8677e-58	0.175876	0.598	0.528	2.13663e-53
DCAF8	7.90026e-58	0.123619	0.363	0.295	2.14547e-53
ISLR	7.95063e-58	0.431115	0.149	0.101	2.15915e-53
NDUFB11	7.96467e-58	0.105219	0.846	0.793	2.16297e-53
WASF2	8.06316e-58	0.150543	0.635	0.562	2.18971e-53
PUM2	9.06851e-58	0.155417	0.361	0.297	2.46274e-53
NR2F2	9.10688e-58	0.127203	0.294	0.227	2.47315e-53
POLR2E	9.21357e-58	0.139921	0.65	0.576	2.50213e-53
KDM4A	9.95131e-58	0.1141	0.266	0.204	2.70248e-53
C1R	1.01469e-57	0.142147	0.284	0.219	2.75561e-53
GNG10	1.01938e-57	0.141445	0.613	0.542	2.76834e-53
ADCK4	1.04907e-57	0.114455	0.229	0.17	2.84897e-53
TCEAL4	1.07963e-57	0.129591	0.59	0.513	2.93196e-53
MGA	1.17954e-57	0.114783	0.258	0.196	3.20328e-53
CAMSAP2	1.2068e-57	0.104839	0.235	0.176	3.2773e-53
CFAP97	1.23087e-57	0.122217	0.326	0.26	3.34267e-53
SMC1A	1.33211e-57	0.170079	0.428	0.359	3.6176e-53
BSG	1.39281e-57	0.18355	0.77	0.707	3.78246e-53
FUT8	1.41103e-57	0.145953	0.294	0.232	3.83194e-53
ZNF706	1.49265e-57	0.13233	0.75	0.681	4.0536e-53
UBE2J2	1.52983e-57	0.146037	0.441	0.372	4.15456e-53
SSB	1.55784e-57	0.142495	0.709	0.638	4.23063e-53
GNL2	1.85886e-57	0.134448	0.42	0.349	5.04811e-53
UBTF	1.89458e-57	0.130281	0.35	0.283	5.14512e-53
GTF2A2	1.90941e-57	0.110401	0.694	0.62	5.18539e-53
C11orf58	1.9181e-57	0.144267	0.753	0.69	5.209e-53
TMEM30A	1.92728e-57	0.207539	0.495	0.43	5.23391e-53
PDS5A	2.16072e-57	0.128529	0.386	0.317	5.86787e-53
TNKS	2.45354e-57	0.125955	0.215	0.159	6.66307e-53
CITED4	2.62045e-57	0.180725	0.299	0.234	7.11636e-53
BAZ2A	2.67896e-57	0.130966	0.392	0.323	7.27524e-53
MCM3	2.69791e-57	0.1765	0.287	0.225	7.32672e-53
ZNF275	3.03657e-57	0.103799	0.221	0.163	8.2464e-53
CDK16	3.48921e-57	0.141182	0.549	0.472	9.47564e-53
QPRT	3.61323e-57	0.114525	0.294	0.228	9.81246e-53
DNAJC9	3.79393e-57	0.170194	0.355	0.288	1.03032e-52
FAM133B	3.92943e-57	0.146951	0.475	0.408	1.06711e-52
AIF1	4.05656e-57	-0.331988	0.164	0.222	1.10164e-52
RAD1	4.21774e-57	0.116139	0.254	0.194	1.14541e-52
RP11-295M3.4	4.2564e-57	0.240044	0.261	0.198	1.15591e-52
TNFRSF1A	4.71737e-57	0.203639	0.61	0.541	1.2811e-52
SUPT5H	4.75254e-57	0.14608	0.429	0.363	1.29065e-52
POLR2H	5.58223e-57	0.150034	0.546	0.472	1.51597e-52
NISCH	6.51113e-57	0.103817	0.231	0.173	1.76823e-52
LUC7L3	6.79495e-57	0.128594	0.58	0.507	1.84531e-52
SORD	7.58347e-57	0.134199	0.292	0.229	2.05944e-52
SLC25A36	8.33342e-57	0.1421	0.479	0.406	2.26311e-52
NCBP2-AS2	8.39419e-57	0.140715	0.471	0.395	2.27961e-52
TIMMDC1	9.51301e-57	0.117287	0.55	0.474	2.58345e-52
MANBAL	9.52068e-57	0.11484	0.32	0.254	2.58553e-52
UQCC2	9.82547e-57	0.160723	0.613	0.541	2.6683e-52
SAMD4B	1.00956e-56	0.128926	0.298	0.235	2.74166e-52
DCTN3	1.0408e-56	0.135671	0.609	0.54	2.82651e-52
RNF212	1.14302e-56	0.259515	0.229	0.174	3.10409e-52
NCAPD2	1.20732e-56	0.14654	0.25	0.19	3.27871e-52
ELMSAN1	1.33597e-56	0.119067	0.244	0.185	3.62808e-52
TRIM44	1.46923e-56	0.14178	0.525	0.451	3.98998e-52
CSNK1A1	1.49161e-56	0.118314	0.694	0.619	4.05078e-52
ARL3	1.78402e-56	0.116008	0.399	0.328	4.84488e-52
GID8	1.83614e-56	0.128269	0.562	0.482	4.9864e-52
GLT8D2	2.07525e-56	0.153059	0.103	0.063	5.63576e-52
WDR43	2.23624e-56	0.136632	0.357	0.291	6.07297e-52
PHLDA3	2.25973e-56	0.112811	0.363	0.291	6.13676e-52
PNRC2	2.42745e-56	0.145444	0.582	0.514	6.59223e-52
SOWAHC	2.4335e-56	0.108296	0.164	0.113	6.60866e-52
EPHA2	2.60605e-56	0.152091	0.279	0.215	7.07724e-52
STK3	2.73535e-56	0.119622	0.341	0.274	7.4284e-52
MT-ND3	2.83805e-56	0.214371	0.907	0.883	7.70729e-52
GNL1	3.16541e-56	0.136317	0.409	0.339	8.59631e-52
PSMA7	3.19758e-56	0.126572	0.875	0.82	8.68367e-52
PBRM1	3.23645e-56	0.130572	0.383	0.318	8.78922e-52
DBN1	3.27789e-56	0.117235	0.376	0.303	8.90178e-52
ZFHX3	3.37391e-56	0.164524	0.359	0.295	9.16254e-52
WASL	3.74719e-56	0.114811	0.479	0.401	1.01762e-51
CTBP2	3.83501e-56	0.121523	0.379	0.309	1.04147e-51
AGO3	3.88927e-56	0.135025	0.322	0.258	1.05621e-51
PART1	4.04952e-56	0.165662	0.267	0.204	1.09973e-51
RABL6	4.30046e-56	0.136607	0.333	0.268	1.16788e-51
POLE4	4.35246e-56	0.174404	0.551	0.481	1.182e-51
PRPF38B	4.44661e-56	0.151597	0.527	0.46	1.20757e-51
PNKD	4.63003e-56	0.110874	0.635	0.557	1.25738e-51
KIAA1324	4.75374e-56	0.135739	0.118	0.075	1.29097e-51
GGCT	4.76679e-56	0.117546	0.541	0.461	1.29452e-51
ZNF302	5.15615e-56	0.136187	0.316	0.252	1.40026e-51
MAN1A2	5.30675e-56	0.14295	0.454	0.384	1.44115e-51
RYK	6.03935e-56	0.10753	0.255	0.194	1.64011e-51
UHRF2	6.35958e-56	0.105392	0.196	0.142	1.72707e-51
PPM1G	6.93658e-56	0.167015	0.633	0.564	1.88377e-51
LONRF2	7.03725e-56	0.106002	0.163	0.112	1.91111e-51
ZNF503	7.52583e-56	0.177978	0.471	0.394	2.04379e-51
CCNB1IP1	7.5468e-56	0.142407	0.384	0.313	2.04949e-51
PCBD1	8.89563e-56	0.181658	0.67	0.597	2.41579e-51
SLC35E2B	9.07269e-56	0.101071	0.229	0.171	2.46387e-51
PARD6B	9.76149e-56	0.15455	0.314	0.249	2.65093e-51
LIFR	1.11945e-55	0.100861	0.167	0.117	3.04008e-51
MRPL37	1.13098e-55	0.145902	0.55	0.472	3.07141e-51
AEBP2	1.17174e-55	0.109518	0.271	0.21	3.1821e-51
AHDC1	1.30496e-55	0.102346	0.201	0.145	3.54388e-51
EPCAM	1.3171e-55	0.153936	0.565	0.488	3.57685e-51
ATF1	1.3217e-55	0.131853	0.391	0.322	3.58933e-51
YES1	1.35292e-55	0.111158	0.352	0.282	3.67412e-51
RNF19A	1.45029e-55	0.157072	0.435	0.369	3.93855e-51
AFF4	1.45193e-55	0.150756	0.556	0.487	3.943e-51
LAMA5	1.6158e-55	0.178089	0.316	0.251	4.38803e-51
C9orf78	1.92432e-55	0.137767	0.52	0.453	5.22589e-51
APOA1BP	2.00182e-55	0.137733	0.642	0.567	5.43633e-51
RBCK1	2.02584e-55	0.159946	0.637	0.564	5.50157e-51
2024-03-05	2.06297e-55	0.131363	0.482	0.408	5.60242e-51
PCBP1	2.17653e-55	0.106597	0.87	0.818	5.91081e-51
LSR	2.21321e-55	0.178271	0.479	0.406	6.0104e-51
CTTN	2.26684e-55	0.105999	0.494	0.411	6.15606e-51
PDS5B	2.33063e-55	0.102896	0.21	0.155	6.3293e-51
PRDM2	2.64327e-55	0.113615	0.296	0.233	7.17832e-51
MRPS2	2.85223e-55	0.125475	0.437	0.364	7.74581e-51
ANAPC5	2.86094e-55	0.137849	0.532	0.463	7.76946e-51
TCEAL3	2.90222e-55	0.141221	0.429	0.36	7.88156e-51
WDR1	3.26801e-55	0.119687	0.693	0.618	8.87493e-51
MPST	3.47419e-55	0.133967	0.44	0.368	9.43486e-51
STAT2	4.39639e-55	0.143107	0.351	0.288	1.19393e-50
C12orf75	4.50046e-55	0.165083	0.369	0.302	1.22219e-50
GTF3C6	4.55889e-55	0.136244	0.648	0.578	1.23806e-50
DYNC1H1	4.70251e-55	0.132587	0.562	0.492	1.27706e-50
ATPIF1	5.14786e-55	0.134404	0.779	0.718	1.39801e-50
ABCC4	5.36675e-55	0.142828	0.179	0.128	1.45745e-50
NCOA7	6.29904e-55	0.190841	0.476	0.407	1.71063e-50
HSPH1	6.75296e-55	0.217116	0.632	0.565	1.8339e-50
MAP3K13	6.88047e-55	0.147774	0.531	0.46	1.86853e-50
SMAD5	7.34131e-55	0.106061	0.295	0.231	1.99368e-50
EPB41L4A-AS1	7.39063e-55	0.13303	0.353	0.287	2.00707e-50
DDX39B	7.84159e-55	0.113064	0.339	0.273	2.12954e-50
USP9X	8.40257e-55	0.15593	0.461	0.393	2.28189e-50
ZC3H13	9.02457e-55	0.136898	0.384	0.32	2.4508e-50
FOSL2	9.31083e-55	0.164003	0.588	0.522	2.52854e-50
PHACTR4	9.51409e-55	0.136886	0.388	0.321	2.58374e-50
NOL8	9.56728e-55	0.110872	0.273	0.212	2.59818e-50
METAP2	1.07827e-54	0.141832	0.513	0.447	2.92825e-50
PHGDH	1.24432e-54	0.143469	0.345	0.277	3.3792e-50
PLXNB2	1.2559e-54	0.146296	0.387	0.322	3.41065e-50
CDC26	1.28041e-54	0.133859	0.489	0.423	3.47721e-50
CDCA7L	1.34557e-54	0.110547	0.238	0.18	3.65415e-50
BCL7C	1.44498e-54	0.128055	0.434	0.361	3.92412e-50
COPS7A	1.46248e-54	0.148739	0.472	0.401	3.97167e-50
TMPO	1.51157e-54	0.190255	0.358	0.296	4.10497e-50
TMEM87A	1.53838e-54	0.13573	0.48	0.411	4.17777e-50
CCDC34	1.72664e-54	0.129516	0.301	0.236	4.68903e-50
GATAD2B	1.74046e-54	0.112684	0.281	0.22	4.72657e-50
2024-03-01	1.81228e-54	0.10473	0.158	0.109	4.92161e-50
SRGAP3	2.27949e-54	0.129407	0.281	0.22	6.19041e-50
RBM3	2.3312e-54	0.118084	0.746	0.683	6.33085e-50
MCM4	2.40382e-54	0.180311	0.221	0.166	6.52806e-50
UGDH	2.44214e-54	0.106639	0.329	0.262	6.63213e-50
ZNF703	2.5179e-54	0.108152	0.165	0.115	6.83785e-50
DGUOK	2.57302e-54	0.171218	0.612	0.544	6.98756e-50
C5orf42	2.62473e-54	0.111052	0.227	0.171	7.12797e-50
MYLIP	2.65441e-54	0.150917	0.331	0.267	7.20858e-50
LBH	2.68926e-54	0.175498	0.429	0.359	7.30323e-50
EXOSC3	2.83754e-54	0.124344	0.363	0.296	7.70591e-50
SMC4	2.97316e-54	0.19832	0.404	0.34	8.07421e-50
PARD3	2.97992e-54	0.103586	0.273	0.209	8.09257e-50
QSER1	3.02806e-54	0.103557	0.232	0.175	8.22332e-50
HNRNPL	3.10887e-54	0.126642	0.555	0.484	8.44275e-50
AHI1	3.1156e-54	0.101931	0.261	0.201	8.46104e-50
TRIM25	3.12174e-54	0.139719	0.316	0.253	8.47772e-50
DDX18	3.2989e-54	0.120166	0.584	0.512	8.95882e-50
ARIH1	4.20494e-54	0.126689	0.42	0.351	1.14194e-49
LRPAP1	4.37724e-54	0.157089	0.624	0.56	1.18873e-49
PCBP4	4.57613e-54	0.105089	0.21	0.154	1.24274e-49
ODF2	5.14996e-54	0.117572	0.267	0.207	1.39858e-49
CHD7	5.40021e-54	0.157543	0.35	0.286	1.46654e-49
QRICH1	6.00509e-54	0.115148	0.292	0.231	1.6308e-49
ZZZ3	6.50662e-54	0.108334	0.29	0.228	1.767e-49
UBE2S	6.59251e-54	0.212729	0.409	0.344	1.79033e-49
GORASP2	6.88659e-54	0.123426	0.509	0.437	1.87019e-49
UBE2V2	7.18119e-54	0.118545	0.579	0.509	1.95019e-49
DYRK2	7.55066e-54	0.114432	0.24	0.183	2.05053e-49
RHOD	7.77078e-54	0.10285	0.244	0.184	2.11031e-49
PUF60	8.52911e-54	0.161543	0.635	0.559	2.31625e-49
AIDA	1.17388e-53	0.12233	0.359	0.293	3.1879e-49
CUEDC2	1.19209e-53	0.117669	0.499	0.428	3.23735e-49
FAM195B	1.22608e-53	0.150377	0.519	0.451	3.32966e-49
DIDO1	1.2538e-53	0.115351	0.302	0.24	3.40493e-49
CLNS1A	1.26157e-53	0.124023	0.648	0.571	3.42606e-49
TMEM125	1.30563e-53	0.116972	0.277	0.214	3.54569e-49
YEATS2	1.33539e-53	0.107216	0.246	0.187	3.62652e-49
METTL5	1.34592e-53	0.138956	0.57	0.498	3.65512e-49
HMGN5	1.37469e-53	0.100052	0.137	0.092	3.73323e-49
SMC3	1.52805e-53	0.147554	0.388	0.323	4.14973e-49
NELFCD	1.53844e-53	0.120335	0.396	0.328	4.17793e-49
CD200	1.54909e-53	0.103951	0.221	0.162	4.20686e-49
IARS	1.67692e-53	0.132541	0.389	0.322	4.55401e-49
LIMA1	1.68759e-53	0.141508	0.283	0.223	4.58299e-49
RANGAP1	1.73463e-53	0.109509	0.237	0.18	4.71075e-49
UBE2R2	1.78147e-53	0.123596	0.386	0.32	4.83794e-49
SNU13	1.80397e-53	0.10093	0.749	0.679	4.89903e-49
GADD45GIP1	1.82916e-53	0.118914	0.702	0.632	4.96744e-49
CDK5RAP2	2.02322e-53	0.112101	0.204	0.15	5.49445e-49
HSD17B10	2.13488e-53	0.144614	0.574	0.506	5.79768e-49
BAD	2.13936e-53	0.108408	0.513	0.438	5.80986e-49
BTG3	2.51991e-53	0.156389	0.659	0.586	6.84332e-49
MLXIP	2.78459e-53	0.107982	0.297	0.234	7.5621e-49
FAM210B	3.00976e-53	0.121606	0.421	0.351	8.17362e-49
TACSTD2	3.21078e-53	0.169826	0.528	0.458	8.71953e-49
PTK2	3.3375e-53	0.136955	0.441	0.372	9.06365e-49
SAFB	3.36579e-53	0.112489	0.378	0.312	9.14047e-49
ING4	3.60678e-53	0.144827	0.318	0.254	9.79494e-49
ARHGAP5	4.05809e-53	0.151397	0.372	0.309	1.10206e-48
MRPL13	4.26069e-53	0.120637	0.589	0.515	1.15707e-48
CSE1L	4.52313e-53	0.117605	0.352	0.286	1.22835e-48
MT-ND6	4.98968e-53	0.238497	0.72	0.667	1.35505e-48
MAP4K5	5.52463e-53	0.109906	0.31	0.248	1.50032e-48
GNB1	5.68476e-53	0.139463	0.551	0.484	1.54381e-48
PHF6	5.75918e-53	0.110007	0.253	0.195	1.56402e-48
KDM5C	5.78643e-53	0.11339	0.304	0.242	1.57142e-48
PLK2	6.2184e-53	0.203135	0.343	0.279	1.68873e-48
JPX	7.25511e-53	0.137381	0.438	0.371	1.97027e-48
TUG1	7.64859e-53	0.12538	0.325	0.263	2.07713e-48
TMEM237	7.6843e-53	0.10159	0.216	0.161	2.08682e-48
DHX36	7.98549e-53	0.147172	0.514	0.449	2.16862e-48
HCFC1	9.43877e-53	0.129363	0.339	0.277	2.56329e-48
FAM208A	9.62145e-53	0.126758	0.364	0.3	2.6129e-48
CD53	9.82588e-53	-0.183706	0.206	0.265	2.66841e-48
FZD6	1.02491e-52	0.12106	0.254	0.195	2.78335e-48
KRR1	1.08801e-52	0.119295	0.4	0.334	2.9547e-48
PLEK	1.09792e-52	-0.26791	0.151	0.206	2.98161e-48
MAPK1IP1L	1.11751e-52	0.125182	0.553	0.488	3.03482e-48
DAG1	1.11754e-52	0.13512	0.309	0.247	3.0349e-48
BAG2	1.13222e-52	0.108223	0.183	0.132	3.07477e-48
UBE2N	1.1918e-52	0.114241	0.646	0.577	3.23657e-48
REC8	1.23729e-52	0.108268	0.213	0.158	3.36011e-48
MRFAP1L1	1.36993e-52	0.107755	0.403	0.334	3.72032e-48
LUC7L2	1.47395e-52	0.13049	0.496	0.426	4.0028e-48
C1orf122	1.61605e-52	0.120159	0.545	0.471	4.38871e-48
MZT2A	1.63938e-52	0.137789	0.621	0.556	4.45206e-48
JUP	1.78219e-52	0.116118	0.459	0.382	4.83988e-48
KRT7	1.81811e-52	0.109742	0.568	0.495	4.93745e-48
SLC35C2	1.82435e-52	0.111746	0.371	0.304	4.95439e-48
NDUFB6	1.84233e-52	0.143052	0.676	0.61	5.00322e-48
CCT6A	2.08673e-52	0.118537	0.696	0.622	5.66693e-48
SNX5	2.11475e-52	0.1376	0.573	0.505	5.74303e-48
ZNF580	2.32301e-52	0.126444	0.41	0.343	6.30861e-48
CNOT1	2.35611e-52	0.114236	0.392	0.324	6.39848e-48
HEATR1	2.37177e-52	0.100111	0.228	0.172	6.44101e-48
RAB1B	2.62308e-52	0.116252	0.58	0.509	7.12351e-48
RSRP1	2.96907e-52	0.149194	0.642	0.579	8.06309e-48
ITFG2	3.00049e-52	0.1235	0.298	0.236	8.14842e-48
EIF3D	3.38231e-52	0.116359	0.637	0.567	9.18534e-48
PEA15	3.42301e-52	0.158935	0.696	0.631	9.29587e-48
RLF	3.4719e-52	0.112872	0.293	0.233	9.42863e-48
RP11-680F8.1	3.52282e-52	0.146328	0.226	0.168	9.56692e-48
SERF2	3.74784e-52	0.113718	0.973	0.957	1.0178e-47
DCAF12	4.81439e-52	0.122067	0.341	0.278	1.30744e-47
CHRAC1	5.14599e-52	0.155923	0.395	0.329	1.3975e-47
UBXN2A	5.27724e-52	0.111423	0.298	0.237	1.43314e-47
TMSB10	5.36773e-52	0.136258	0.993	0.987	1.45771e-47
ITGB1	5.51169e-52	0.128334	0.704	0.642	1.49681e-47
RABGAP1	6.54195e-52	0.105883	0.228	0.173	1.7766e-47
ZNF37A	6.60192e-52	0.11287	0.281	0.222	1.79288e-47
COQ4	6.83835e-52	0.12326	0.473	0.402	1.85709e-47
MGEA5	7.34412e-52	0.12904	0.386	0.322	1.99444e-47
IQCB1	7.38966e-52	0.101571	0.238	0.182	2.00681e-47
MDM4	8.01053e-52	0.119049	0.294	0.234	2.17542e-47
CCDC186	8.27051e-52	0.119409	0.319	0.257	2.24602e-47
PIH1D1	9.50981e-52	0.124269	0.465	0.397	2.58258e-47
DDX21	9.73791e-52	0.149252	0.629	0.56	2.64452e-47
HMGB2	1.02557e-51	0.263299	0.472	0.409	2.78514e-47
NEAT1	1.03018e-51	0.161817	0.848	0.805	2.79766e-47
SDHC	1.06487e-51	0.110136	0.688	0.616	2.89187e-47
RP11-382A20.3	1.08128e-51	0.123294	0.278	0.217	2.93643e-47
BCL2L11	1.10378e-51	0.108365	0.255	0.197	2.99752e-47
SDF4	1.16166e-51	0.14698	0.654	0.586	3.15471e-47
IRS2	1.34048e-51	0.146131	0.295	0.235	3.64034e-47
LY86	1.34142e-51	-0.14744	0.09	0.134	3.64289e-47
NEDD8	1.37072e-51	0.111911	0.759	0.699	3.72247e-47
POLR2A	1.43037e-51	0.135595	0.456	0.392	3.88445e-47
DTYMK	1.46269e-51	0.160281	0.356	0.292	3.97223e-47
NSG1	1.56e-51	0.18777	0.329	0.264	4.23649e-47
CBX1	1.60116e-51	0.117075	0.361	0.296	4.34827e-47
CNN2	1.60685e-51	0.303643	0.562	0.508	4.36372e-47
CMTM6	1.66878e-51	0.161851	0.746	0.686	4.5319e-47
OFD1	1.70017e-51	0.139472	0.388	0.323	4.61716e-47
COA6	1.77466e-51	0.109952	0.528	0.456	4.81944e-47
MACF1	1.82056e-51	0.141997	0.594	0.529	4.94409e-47
LINC00493	2.22565e-51	0.109931	0.695	0.624	6.04418e-47
SLBP	2.36466e-51	0.197148	0.537	0.474	6.42171e-47
CHID1	2.3842e-51	0.117621	0.5	0.429	6.47477e-47
UHMK1	2.66614e-51	0.133303	0.463	0.398	7.24044e-47
NUDT4	2.94005e-51	0.148523	0.38	0.317	7.98429e-47
FDFT1	3.26134e-51	0.141467	0.532	0.463	8.85683e-47
UQCC3	3.44701e-51	0.134599	0.493	0.422	9.36104e-47
GTPBP4	3.78775e-51	0.144086	0.445	0.379	1.02864e-46
EMC4	3.89977e-51	0.11972	0.656	0.588	1.05906e-46
H3F3B	4.01664e-51	0.119338	0.973	0.948	1.0908e-46
PRRX1	4.05013e-51	0.239034	0.119	0.078	1.09989e-46
AC013461.1	4.09075e-51	0.146091	0.303	0.243	1.11092e-46
HEBP1	4.10449e-51	0.187093	0.539	0.471	1.11466e-46
FKBP11	4.30739e-51	0.102233	0.295	0.235	1.16976e-46
HDDC2	4.86717e-51	0.129874	0.486	0.417	1.32178e-46
FOXO1	5.64248e-51	0.106299	0.174	0.125	1.53233e-46
APPL1	5.64353e-51	0.150918	0.509	0.444	1.53261e-46
PPP1CB	5.86283e-51	0.14114	0.641	0.576	1.59217e-46
ZMYND11	6.11606e-51	0.123084	0.342	0.278	1.66094e-46
TKT	6.18785e-51	0.157952	0.654	0.587	1.68043e-46
RAF1	7.42425e-51	0.112492	0.328	0.266	2.0162e-46
ISCU	7.51633e-51	0.107776	0.686	0.615	2.04121e-46
KCTD3	7.53414e-51	0.102517	0.223	0.168	2.04605e-46
CCDC146	8.10027e-51	0.142803	0.205	0.152	2.19979e-46
HYI	8.15812e-51	0.119546	0.357	0.292	2.2155e-46
SYF2	9.19509e-51	0.104278	0.577	0.503	2.49711e-46
ZNF721	9.48567e-51	0.104024	0.273	0.214	2.57602e-46
CD14	9.9067e-51	-0.529493	0.158	0.209	2.69036e-46
KLHL42	9.92137e-51	0.101015	0.206	0.154	2.69435e-46
PDGFRL	9.97972e-51	0.148615	0.14	0.095	2.71019e-46
XPR1	1.04001e-50	0.21033	0.37	0.308	2.82435e-46
TROVE2	1.04024e-50	0.124224	0.448	0.382	2.82497e-46
SEPW1	1.15651e-50	0.126316	0.797	0.743	3.14074e-46
PRPS2	1.23608e-50	0.111056	0.277	0.218	3.35682e-46
DGCR2	1.31356e-50	0.102431	0.235	0.179	3.56725e-46
ITGB1BP1	1.37503e-50	0.130225	0.535	0.464	3.73417e-46
RPAP2	1.43063e-50	0.110482	0.283	0.223	3.88516e-46
RRP1B	1.52269e-50	0.118435	0.321	0.259	4.13518e-46
UBAP2	1.57669e-50	0.103131	0.235	0.18	4.28182e-46
PTPRC	1.57855e-50	-0.163656	0.233	0.296	4.28687e-46
NSD1	1.61338e-50	0.115001	0.369	0.304	4.38146e-46
CACYBP	1.61441e-50	0.139126	0.67	0.602	4.38426e-46
GPBP1L1	1.64492e-50	0.117585	0.43	0.363	4.46712e-46
MED30	1.76995e-50	0.124546	0.46	0.392	4.80666e-46
MS4A7	1.84403e-50	-0.324335	0.141	0.192	5.00783e-46
TSPAN6	1.93988e-50	0.10771	0.408	0.336	5.26814e-46
PPP1R10	2.02475e-50	0.143908	0.489	0.424	5.49861e-46
CDKN2AIP	2.19942e-50	0.127684	0.278	0.221	5.97296e-46
SMARCB1	2.24771e-50	0.103403	0.567	0.491	6.1041e-46
CELF1	2.37418e-50	0.141467	0.473	0.409	6.44757e-46
TOMM34	2.4169e-50	0.135478	0.328	0.266	6.56358e-46
ATP6V1B1	2.43123e-50	0.140671	0.28	0.218	6.6025e-46
CFH	2.53512e-50	0.187059	0.219	0.166	6.88464e-46
MCRS1	2.64469e-50	0.110133	0.359	0.295	7.18218e-46
FAM32A	3.22719e-50	0.12148	0.535	0.466	8.76408e-46
SBNO1	3.32384e-50	0.136938	0.368	0.305	9.02655e-46
GPX7	3.43073e-50	0.116215	0.258	0.201	9.31683e-46
ZDHHC9	3.50498e-50	0.10182	0.301	0.238	9.51847e-46
FAM171A1	3.61915e-50	0.104071	0.234	0.178	9.82853e-46
IFI27	3.72886e-50	0.191344	0.814	0.779	1.01265e-45
UPF3B	3.73423e-50	0.125757	0.342	0.281	1.0141e-45
GABPB1-AS1	3.83385e-50	0.135665	0.266	0.209	1.04116e-45
PEX5	3.93055e-50	0.105289	0.219	0.164	1.06742e-45
UXT	4.58247e-50	0.11552	0.742	0.682	1.24446e-45
C1orf174	4.77782e-50	0.114466	0.326	0.265	1.29751e-45
TSTA3	4.81122e-50	0.126829	0.499	0.426	1.30658e-45
RAB5B	5.08326e-50	0.103587	0.444	0.374	1.38046e-45
MED28	5.53769e-50	0.123393	0.517	0.448	1.50387e-45
CTNND1	5.72645e-50	0.128759	0.466	0.399	1.55513e-45
FAM114A1	5.76111e-50	0.142774	0.39	0.325	1.56454e-45
PPCS	6.03867e-50	0.127681	0.61	0.542	1.63992e-45
DAD1	6.39016e-50	0.107127	0.807	0.756	1.73538e-45
PARP14	6.53047e-50	0.209087	0.522	0.456	1.77348e-45
MIER1	6.93559e-50	0.116597	0.411	0.346	1.8835e-45
HCST	8.34576e-50	-0.209454	0.258	0.319	2.26646e-45
SNRPD3	8.52684e-50	0.110091	0.724	0.659	2.31563e-45
LYZ	8.76424e-50	-0.317456	0.124	0.173	2.3801e-45
MEA1	8.78175e-50	0.156442	0.675	0.605	2.38486e-45
ITGB2	9.05412e-50	-0.284803	0.247	0.305	2.45883e-45
SREK1	9.17352e-50	0.114785	0.408	0.344	2.49125e-45
CEP350	9.21667e-50	0.126663	0.419	0.356	2.50297e-45
UFC1	1.05228e-49	0.103201	0.707	0.64	2.85767e-45
NUTM2A-AS1	1.10498e-49	0.12192	0.438	0.371	3.00079e-45
URM1	1.2768e-49	0.12055	0.405	0.341	3.4674e-45
GRSF1	1.28599e-49	0.100217	0.59	0.516	3.49236e-45
PSMD8	1.30501e-49	0.112022	0.761	0.698	3.54403e-45
CASP8	1.31443e-49	0.131973	0.324	0.264	3.5696e-45
NAA38	1.35307e-49	0.143076	0.662	0.596	3.67453e-45
PCDH7	1.4267e-49	0.106585	0.255	0.197	3.87449e-45
C9orf142	1.43711e-49	0.133318	0.568	0.505	3.90276e-45
GCC2	1.51699e-49	0.125782	0.453	0.389	4.11969e-45
TOR1AIP2	1.55232e-49	0.112044	0.339	0.276	4.21564e-45
C1RL	1.7138e-49	0.123937	0.284	0.224	4.65417e-45
PLOD2	1.74205e-49	0.109265	0.354	0.289	4.73089e-45
FOXP1	1.7513e-49	0.154805	0.403	0.342	4.756e-45
TUSC2	1.81834e-49	0.13945	0.492	0.422	4.93806e-45
KHSRP	1.85309e-49	0.108993	0.299	0.238	5.03244e-45
FBXO11	2.04098e-49	0.102844	0.28	0.223	5.54269e-45
DPM3	2.08866e-49	0.141076	0.534	0.468	5.67218e-45
LDLR	2.09333e-49	0.159253	0.273	0.215	5.68485e-45
NSMCE1	2.17535e-49	0.143396	0.428	0.363	5.90761e-45
PEX2	2.23389e-49	0.106084	0.41	0.342	6.06659e-45
KEAP1	2.24282e-49	0.111261	0.351	0.287	6.09083e-45
PRNP	2.26274e-49	0.138254	0.495	0.428	6.14493e-45
KIDINS220	2.26659e-49	0.126936	0.328	0.268	6.15539e-45
RAB3IP	2.28366e-49	0.136716	0.307	0.245	6.20173e-45
ADD1	2.31315e-49	0.115958	0.414	0.347	6.28181e-45
PRPF38A	2.37912e-49	0.121381	0.456	0.39	6.46097e-45
ZMYND8	2.53288e-49	0.137955	0.341	0.279	6.87856e-45
NPEPPS	2.586e-49	0.116704	0.464	0.397	7.0228e-45
FPR1	2.62278e-49	-0.115193	0.064	0.102	7.12269e-45
MYADM	3.28958e-49	0.179906	0.505	0.445	8.93352e-45
DNM1L	3.70675e-49	0.111873	0.368	0.305	1.00664e-44
PAK4	3.82698e-49	0.100315	0.244	0.187	1.03929e-44
YLPM1	3.91599e-49	0.117616	0.288	0.23	1.06346e-44
TMED3	4.4374e-49	0.157029	0.59	0.521	1.20506e-44
LAPTM4A	4.52625e-49	0.135968	0.779	0.721	1.22919e-44
HNRNPU-AS1	4.57241e-49	0.106676	0.196	0.145	1.24173e-44
RNF220	4.87561e-49	0.118527	0.315	0.255	1.32407e-44
FOXJ3	4.92956e-49	0.107049	0.293	0.234	1.33872e-44
MCM2	4.99695e-49	0.124337	0.176	0.128	1.35702e-44
FAT1	5.45865e-49	0.100611	0.203	0.15	1.48241e-44
TSPYL1	5.70174e-49	0.115559	0.316	0.256	1.54842e-44
HPN	5.80666e-49	0.140609	0.255	0.196	1.57691e-44
EBPL	5.87711e-49	0.138582	0.52	0.454	1.59605e-44
PMS1	6.04111e-49	0.107856	0.261	0.204	1.64058e-44
PPIC	6.2228e-49	0.164879	0.461	0.392	1.68993e-44
SSBP4	6.27142e-49	0.107821	0.433	0.365	1.70313e-44
NUDC	7.02594e-49	0.126518	0.624	0.558	1.90803e-44
POLD2	7.76521e-49	0.122387	0.45	0.379	2.1088e-44
DCAF13	7.85503e-49	0.121439	0.422	0.356	2.13319e-44
STIP1	8.64345e-49	0.112207	0.538	0.466	2.3473e-44
TMEM18	8.65545e-49	0.153303	0.471	0.405	2.35056e-44
TARS	8.67238e-49	0.136853	0.412	0.35	2.35516e-44
SNHG7	9.11091e-49	0.104068	0.529	0.459	2.47425e-44
SURF4	9.53654e-49	0.140067	0.567	0.505	2.58984e-44
GPX8	9.61192e-49	0.147743	0.253	0.198	2.61031e-44
SMG1	9.61643e-49	0.131008	0.443	0.381	2.61153e-44
CARHSP1	1.00501e-48	0.13045	0.589	0.515	2.7293e-44
TXNDC17	1.04526e-48	0.141811	0.704	0.637	2.83862e-44
ZCCHC7	1.06991e-48	0.107864	0.334	0.273	2.90555e-44
GTF3C5	1.18004e-48	0.100674	0.261	0.203	3.20463e-44
TSR2	1.19027e-48	0.127055	0.436	0.372	3.23241e-44
EP300	1.27259e-48	0.108776	0.241	0.187	3.45597e-44
RAMP1	1.27725e-48	0.132865	0.202	0.15	3.46863e-44
KIF5B	1.35967e-48	0.107214	0.693	0.627	3.69247e-44
SNTB2	1.39162e-48	0.108219	0.281	0.222	3.77922e-44
SCCPDH	1.47864e-48	0.123411	0.425	0.359	4.01555e-44
TOPBP1	1.52169e-48	0.128352	0.275	0.218	4.13246e-44
NDUFAF3	1.66858e-48	0.134681	0.709	0.646	4.53135e-44
PDPN	1.79988e-48	0.208258	0.162	0.115	4.88794e-44
BRIX1	2.04013e-48	0.126803	0.362	0.3	5.54037e-44
USP10	2.08754e-48	0.117844	0.356	0.295	5.66914e-44
TCF25	2.09613e-48	0.118252	0.615	0.552	5.69246e-44
IRF2BPL	2.13021e-48	0.104247	0.289	0.229	5.78501e-44
MRPL16	2.18937e-48	0.118998	0.478	0.409	5.94568e-44
DAZAP2	2.23924e-48	0.117871	0.816	0.76	6.0811e-44
USP11	2.26621e-48	0.119226	0.388	0.325	6.15435e-44
TAF2	2.28166e-48	0.101945	0.283	0.224	6.1963e-44
ZNF32	2.30969e-48	0.110143	0.335	0.273	6.27244e-44
KRT10	2.37138e-48	0.139582	0.619	0.557	6.43995e-44
SEC16A	2.42268e-48	0.111813	0.258	0.203	6.57927e-44
SNRNP40	2.48541e-48	0.132561	0.435	0.371	6.74964e-44
PXMP2	2.49309e-48	0.11741	0.298	0.237	6.77048e-44
IGSF6	2.53332e-48	-0.185882	0.076	0.115	6.87973e-44
PIGC	2.61943e-48	0.105768	0.399	0.332	7.11358e-44
CRIPT	2.72351e-48	0.11902	0.451	0.385	7.39623e-44
LILRB4	2.9293e-48	-0.198975	0.102	0.147	7.9551e-44
BRD9	2.94647e-48	0.104329	0.276	0.218	8.00173e-44
USP46	2.94955e-48	0.102582	0.239	0.184	8.01008e-44
NIPSNAP1	3.1847e-48	0.121157	0.358	0.295	8.6487e-44
BARD1	3.30026e-48	0.116319	0.199	0.149	8.96253e-44
PSMB7	3.3407e-48	0.121042	0.546	0.481	9.07235e-44
ESRP1	3.39817e-48	0.111053	0.353	0.286	9.2284e-44
CHD9	3.42187e-48	0.134904	0.486	0.423	9.29278e-44
PAICS	3.69424e-48	0.135313	0.476	0.405	1.00325e-43
LAMTOR4	3.80859e-48	0.123566	0.773	0.713	1.0343e-43
RNF5	3.88735e-48	0.112689	0.522	0.454	1.05569e-43
TCF12	4.03088e-48	0.118836	0.389	0.327	1.09467e-43
ELK1	4.1683e-48	0.106799	0.301	0.241	1.13199e-43
STAT1	4.28074e-48	0.175285	0.63	0.569	1.16252e-43
CLK1	4.36222e-48	0.131579	0.456	0.393	1.18465e-43
RAB14	4.39579e-48	0.117567	0.517	0.453	1.19377e-43
CLMN	4.41106e-48	0.100169	0.28	0.221	1.19791e-43
TMEM165	4.57746e-48	0.122823	0.649	0.584	1.2431e-43
LGALS3BP	4.61878e-48	0.161601	0.711	0.645	1.25432e-43
INTS10	4.70962e-48	0.125332	0.351	0.291	1.27899e-43
STK25	5.09466e-48	0.111428	0.438	0.37	1.38356e-43
CMSS1	5.37845e-48	0.129992	0.292	0.235	1.46063e-43
RAB5A	5.99664e-48	0.125468	0.501	0.44	1.62851e-43
UBE2K	6.84303e-48	0.128911	0.539	0.473	1.85836e-43
KDELR1	7.7303e-48	0.102198	0.741	0.678	2.09932e-43
APEH	7.81748e-48	0.107161	0.413	0.347	2.12299e-43
RPP21	8.32794e-48	0.132893	0.449	0.384	2.26162e-43
PTCD3	8.57228e-48	0.115243	0.301	0.242	2.32797e-43
FAM200B	8.83243e-48	0.118857	0.491	0.424	2.39862e-43
CEP57	8.9332e-48	0.118051	0.446	0.38	2.42599e-43
ATG5	9.52547e-48	0.141579	0.452	0.39	2.58683e-43
NXT1	9.80568e-48	0.124499	0.43	0.365	2.66293e-43
DDX50	1.00576e-47	0.104165	0.33	0.268	2.73135e-43
PTGR1	1.04276e-47	0.123921	0.381	0.317	2.83183e-43
KIAA0907	1.10671e-47	0.10662	0.268	0.211	3.00549e-43
SEC13	1.21963e-47	0.10075	0.636	0.566	3.31215e-43
KPNA3	1.22908e-47	0.10622	0.318	0.259	3.33782e-43
SMIM10L1	1.28652e-47	0.165771	0.442	0.377	3.4938e-43
CSRP1	1.31476e-47	0.166547	0.58	0.517	3.5705e-43
TPD52L2	1.31837e-47	0.131995	0.521	0.456	3.58029e-43
RYBP	1.38131e-47	0.120287	0.31	0.251	3.75122e-43
MAP1LC3A	1.43325e-47	0.11932	0.426	0.361	3.89227e-43
SOX9	1.51435e-47	0.151644	0.272	0.214	4.11251e-43
UAP1	1.57553e-47	0.127639	0.369	0.306	4.27866e-43
C1orf109	1.5867e-47	0.101143	0.21	0.159	4.30901e-43
DBI	1.67672e-47	0.112466	0.816	0.761	4.55347e-43
SLC25A33	1.81976e-47	0.122937	0.363	0.3	4.94192e-43
PTP4A2	1.89145e-47	0.12061	0.646	0.584	5.13661e-43
CASC4	1.92623e-47	0.113361	0.388	0.325	5.23106e-43
MAP4K4	1.96768e-47	0.110285	0.294	0.235	5.34362e-43
PARP4	1.98473e-47	0.104316	0.283	0.226	5.38994e-43
MLLT4	2.02614e-47	0.127741	0.323	0.262	5.50239e-43
PLA2G12A	2.07593e-47	0.11667	0.352	0.288	5.6376e-43
ALDH7A1	2.0784e-47	0.100266	0.349	0.284	5.6443e-43
C1QBP	2.11085e-47	0.156717	0.715	0.644	5.73243e-43
PPIE	2.2814e-47	0.113288	0.436	0.37	6.19559e-43
NAP1L4	2.29219e-47	0.111767	0.436	0.369	6.2249e-43
ACTR1B	2.35718e-47	0.122187	0.378	0.315	6.4014e-43
CCDC12	2.44773e-47	0.109717	0.442	0.377	6.64729e-43
2024-03-07	2.53365e-47	0.109286	0.336	0.276	6.88063e-43
C4orf27	2.83443e-47	0.123913	0.317	0.258	7.69746e-43
SLC30A9	2.89629e-47	0.106932	0.378	0.314	7.86545e-43
ISG20L2	3.24832e-47	0.121116	0.402	0.338	8.82147e-43
SLC39A7	3.38431e-47	0.117267	0.45	0.385	9.19077e-43
TGIF1	3.48409e-47	0.121767	0.545	0.476	9.46175e-43
ZNF593	3.58281e-47	0.130659	0.519	0.448	9.72984e-43
CEBPZOS	3.67749e-47	0.114311	0.432	0.367	9.98696e-43
DCTD	3.7464e-47	0.13614	0.432	0.368	1.01741e-42
GFPT1	3.77976e-47	0.103649	0.402	0.336	1.02647e-42
KIAA1429	3.81018e-47	0.103551	0.273	0.216	1.03473e-42
FIBP	4.01696e-47	0.128416	0.608	0.544	1.09089e-42
AAMP	4.34886e-47	0.113033	0.527	0.458	1.18102e-42
IWS1	4.73026e-47	0.10262	0.298	0.239	1.2846e-42
NDUFAF4	5.21778e-47	0.135434	0.445	0.381	1.41699e-42
SERTAD3	5.2409e-47	0.120689	0.3	0.241	1.42327e-42
LETMD1	5.43704e-47	0.121648	0.345	0.285	1.47654e-42
NNMT	6.01195e-47	0.277789	0.427	0.368	1.63266e-42
SMARCE1	6.20475e-47	0.105783	0.429	0.365	1.68502e-42
LAMTOR1	6.4371e-47	0.118294	0.738	0.67	1.74812e-42
ZWINT	6.99421e-47	0.164851	0.182	0.134	1.89942e-42
NUP107	7.2978e-47	0.103577	0.251	0.196	1.98186e-42
HSPA1B	7.31767e-47	0.315093	0.565	0.497	1.98726e-42
SVIL	7.71155e-47	0.108055	0.259	0.201	2.09422e-42
PDXDC1	7.7508e-47	0.104656	0.419	0.354	2.10488e-42
TM7SF3	7.83904e-47	0.133874	0.44	0.375	2.12885e-42
MIIP	8.04386e-47	0.121137	0.36	0.3	2.18447e-42
PAK2	8.7645e-47	0.123738	0.646	0.579	2.38017e-42
WAPL	8.86406e-47	0.115859	0.421	0.359	2.40721e-42
SPG20	9.39196e-47	0.100735	0.275	0.219	2.55057e-42
CCT7	9.68764e-47	0.137937	0.636	0.566	2.63087e-42
MRPS14	9.80624e-47	0.101823	0.467	0.4	2.66308e-42
SYBU	1.02093e-46	0.10105	0.12	0.08	2.77255e-42
SQSTM1	1.04371e-46	0.201576	0.814	0.757	2.8344e-42
MRPS15	1.23932e-46	0.103158	0.631	0.559	3.36562e-42
CDK2	1.25836e-46	0.100076	0.19	0.141	3.41733e-42
2024-09-11	1.33817e-46	0.210095	0.388	0.33	3.63406e-42
THYN1	1.38253e-46	0.10422	0.389	0.327	3.75453e-42
MATN2	1.45395e-46	0.11284	0.179	0.131	3.9485e-42
SRGAP1	1.4566e-46	0.106217	0.285	0.227	3.9557e-42
RSBN1L	1.54267e-46	0.104739	0.381	0.317	4.18943e-42
CKS1B	1.62879e-46	0.185456	0.408	0.346	4.42331e-42
LAMC1	1.6789e-46	0.110133	0.395	0.327	4.55938e-42
CD300A	1.76686e-46	-0.111855	0.084	0.125	4.79825e-42
FO538757.2	2.12837e-46	0.153719	0.396	0.334	5.78002e-42
CAMLG	2.33451e-46	0.115996	0.534	0.465	6.33983e-42
NUP153	2.38775e-46	0.104019	0.276	0.22	6.48442e-42
ID1	2.48759e-46	0.214662	0.244	0.189	6.75555e-42
HLTF	2.60138e-46	0.110555	0.345	0.283	7.06457e-42
SSR2	2.80881e-46	0.12528	0.794	0.748	7.62788e-42
SDHA	2.84106e-46	0.123965	0.45	0.386	7.71546e-42
RNF4	2.96618e-46	0.118902	0.361	0.301	8.05525e-42
RHPN2	3.08378e-46	0.132591	0.332	0.27	8.37462e-42
OTUD6B-AS1	3.37444e-46	0.114422	0.429	0.364	9.16396e-42
C2orf88	3.40465e-46	0.213745	0.303	0.242	9.24601e-42
PUM3	3.45057e-46	0.10628	0.384	0.319	9.37071e-42
HRSP12	3.52445e-46	0.10231	0.305	0.246	9.57135e-42
TMEM45A	3.81428e-46	0.124439	0.195	0.146	1.03584e-41
OSBPL9	3.81682e-46	0.115461	0.428	0.365	1.03653e-41
POLR2D	4.32349e-46	0.118478	0.301	0.245	1.17413e-41
SRP72	4.8071e-46	0.111993	0.583	0.515	1.30546e-41
LENG8	4.8229e-46	0.127987	0.369	0.309	1.30975e-41
CHD6	5.0319e-46	0.101022	0.292	0.235	1.36651e-41
RAD51AP1	5.22755e-46	0.21091	0.177	0.13	1.41965e-41
DDR1	5.30141e-46	0.13194	0.397	0.331	1.4397e-41
DCTN1	5.64469e-46	0.110379	0.375	0.312	1.53293e-41
HCLS1	5.69529e-46	-0.170482	0.233	0.29	1.54667e-41
SMG5	5.91709e-46	0.120156	0.309	0.251	1.6069e-41
SETX	6.32418e-46	0.119984	0.325	0.269	1.71746e-41
C1orf52	6.54893e-46	0.107892	0.396	0.331	1.77849e-41
ICE1	6.86482e-46	0.113463	0.302	0.245	1.86428e-41
GSTM2	7.00642e-46	0.100504	0.255	0.199	1.90273e-41
AC017002.2	7.10559e-46	0.144338	0.187	0.139	1.92967e-41
TAF11	7.79739e-46	0.112882	0.389	0.328	2.11754e-41
TM9SF3	7.80139e-46	0.127106	0.451	0.391	2.11862e-41
ETV6	7.88633e-46	0.137556	0.372	0.314	2.14169e-41
BTF3L4	7.88735e-46	0.103373	0.647	0.576	2.14197e-41
CD46	7.91712e-46	0.115682	0.545	0.48	2.15005e-41
NOC3L	7.93273e-46	0.105246	0.263	0.209	2.15429e-41
RUNX2	7.9791e-46	0.11806	0.13	0.089	2.16688e-41
ARL16	8.26769e-46	0.131025	0.424	0.357	2.24526e-41
MRPS35	8.30961e-46	0.107826	0.552	0.482	2.25664e-41
TYMS	8.46821e-46	0.272049	0.245	0.192	2.29971e-41
SLC25A1	8.64097e-46	0.13229	0.49	0.421	2.34663e-41
LINC00472	8.97524e-46	0.123848	0.189	0.14	2.43741e-41
ASXL1	9.12941e-46	0.113581	0.342	0.281	2.47927e-41
CD151	9.27478e-46	0.106024	0.675	0.601	2.51875e-41
TMEM123	9.31542e-46	0.118491	0.687	0.621	2.52979e-41
IPO7	9.35864e-46	0.119111	0.463	0.398	2.54153e-41
SCAF1	9.45187e-46	0.103389	0.26	0.205	2.56684e-41
FAM208B	9.51777e-46	0.105698	0.328	0.268	2.58474e-41
USP48	9.74598e-46	0.103895	0.377	0.314	2.64671e-41
SMG7	1.0018e-45	0.108461	0.337	0.277	2.72059e-41
ARL5A	1.02601e-45	0.125676	0.609	0.544	2.78634e-41
KLF4	1.02887e-45	0.187849	0.341	0.281	2.79412e-41
SCGB1D2	1.04847e-45	0.226281	0.248	0.195	2.84734e-41
PPP1R12A	1.08218e-45	0.116456	0.504	0.44	2.93886e-41
NYNRIN	1.14521e-45	0.106344	0.171	0.125	3.11005e-41
FCGR3A	1.24912e-45	-0.299752	0.128	0.175	3.39223e-41
NRDC	1.44325e-45	0.115749	0.484	0.42	3.91944e-41
MIDN	1.60605e-45	0.145212	0.486	0.424	4.36155e-41
PDLIM3	1.66599e-45	0.333232	0.138	0.097	4.52432e-41
CDCA4	1.83496e-45	0.120929	0.205	0.156	4.98319e-41
CPXM1	1.86653e-45	0.129048	0.202	0.152	5.06894e-41
NCF1	1.86999e-45	-0.151555	0.129	0.177	5.07833e-41
BNIP3L	1.93229e-45	0.138084	0.635	0.573	5.24751e-41
TSN	2.21257e-45	0.106819	0.397	0.334	6.00869e-41
RCN3	2.39587e-45	0.18697	0.17	0.124	6.50645e-41
PIN4	2.40839e-45	0.111964	0.507	0.444	6.54047e-41
LYAR	2.53009e-45	0.152106	0.396	0.335	6.87096e-41
ATXN10	2.56013e-45	0.105073	0.517	0.449	6.95254e-41
MRPS18B	2.62746e-45	0.115369	0.506	0.441	7.1354e-41
UBXN1	2.68018e-45	0.109636	0.719	0.655	7.27857e-41
BCL2L12	2.68168e-45	0.117169	0.31	0.253	7.28265e-41
MFSD10	2.89518e-45	0.154651	0.558	0.495	7.86245e-41
DSN1	3.08664e-45	0.101294	0.155	0.111	8.38239e-41
R3HDM1	3.23585e-45	0.101594	0.275	0.219	8.7876e-41
CHIC2	3.39697e-45	0.114432	0.466	0.403	9.22515e-41
DDOST	3.51676e-45	0.139188	0.67	0.606	9.55047e-41
WDR45	3.53871e-45	0.101206	0.485	0.418	9.61009e-41
SPIDR	3.58955e-45	0.108308	0.304	0.247	9.74815e-41
PRPF31	3.83219e-45	0.101348	0.393	0.33	1.04071e-40
ATXN2L	4.1644e-45	0.111322	0.359	0.299	1.13093e-40
MT-CO3	4.75548e-45	0.185513	0.929	0.913	1.29145e-40
BRD7	4.93682e-45	0.101609	0.364	0.302	1.34069e-40
MT1H	5.48546e-45	0.359258	0.29	0.234	1.48969e-40
EIF2S2	5.64815e-45	0.102574	0.696	0.628	1.53387e-40
GLT8D1	5.78564e-45	0.105964	0.316	0.257	1.57121e-40
SSNA1	5.79496e-45	0.117497	0.604	0.539	1.57374e-40
LRRC41	5.86605e-45	0.105284	0.344	0.283	1.59304e-40
DDR2	5.87118e-45	0.100296	0.151	0.107	1.59444e-40
FCGR1A	6.40821e-45	-0.199859	0.096	0.137	1.74028e-40
HMGA1	6.97769e-45	0.223368	0.629	0.575	1.89493e-40
PDRG1	7.22731e-45	0.107099	0.272	0.218	1.96272e-40
IGFBP5	7.86279e-45	0.218516	0.24	0.187	2.1353e-40
IVNS1ABP	8.08585e-45	0.130967	0.492	0.434	2.19587e-40
PTRHD1	8.12856e-45	0.145871	0.549	0.483	2.20747e-40
PTPN11	8.72889e-45	0.116185	0.354	0.295	2.3705e-40
NOP58	9.13809e-45	0.129957	0.55	0.486	2.48163e-40
AGO2	9.62727e-45	0.125666	0.377	0.317	2.61448e-40
COL4A2	9.74599e-45	-0.104793	0.269	0.209	2.64672e-40
B4GALT5	9.77425e-45	0.150512	0.342	0.284	2.65439e-40
UBALD1	1.08148e-44	0.109973	0.325	0.266	2.93697e-40
PPP1R16A	1.17048e-44	0.163061	0.414	0.346	3.17866e-40
ZC3HAV1	1.21185e-44	0.174118	0.46	0.4	3.29101e-40
RBMS1	1.25498e-44	0.119086	0.574	0.511	3.40814e-40
C20orf27	1.27399e-44	0.131099	0.485	0.42	3.45977e-40
IER5L	1.29822e-44	0.175233	0.174	0.129	3.52557e-40
NUCB1	1.41523e-44	0.137905	0.632	0.571	3.84333e-40
LTBP2	1.42091e-44	0.106732	0.183	0.136	3.85876e-40
PCNA	1.51502e-44	0.192855	0.382	0.324	4.11434e-40
KIAA0368	1.57746e-44	0.111753	0.284	0.229	4.2839e-40
TIMM23	1.61686e-44	0.106613	0.49	0.421	4.3909e-40
YY1AP1	1.69213e-44	0.109601	0.339	0.281	4.59531e-40
EPRS	1.70891e-44	0.125367	0.528	0.465	4.64088e-40
MCUR1	1.71474e-44	0.138018	0.5	0.434	4.65673e-40
TFDP1	1.77763e-44	0.132047	0.324	0.268	4.82751e-40
C11orf49	1.92866e-44	0.100538	0.312	0.253	5.23766e-40
SUZ12	1.9604e-44	0.105916	0.29	0.235	5.32386e-40
XRCC6	2.00114e-44	0.130164	0.651	0.591	5.43451e-40
RUVBL1	2.01418e-44	0.118589	0.418	0.354	5.46992e-40
PTTG1IP	2.03347e-44	0.115536	0.656	0.592	5.52231e-40
SPI1	2.04447e-44	-0.231623	0.152	0.201	5.55217e-40
MAT2A	2.06425e-44	0.130571	0.586	0.521	5.60589e-40
CHCHD1	2.11147e-44	0.115864	0.545	0.48	5.73412e-40
MYO10	2.14098e-44	0.114298	0.303	0.244	5.81425e-40
PARP9	2.24051e-44	0.149587	0.425	0.363	6.08455e-40
PVRL2	2.38582e-44	0.113743	0.556	0.486	6.47917e-40
MRPS16	2.50116e-44	0.12538	0.614	0.544	6.7924e-40
RALBP1	2.58661e-44	0.114345	0.534	0.466	7.02445e-40
ZNF281	2.62561e-44	0.100647	0.282	0.226	7.13036e-40
FYTTD1	2.69606e-44	0.133058	0.488	0.424	7.3217e-40
SFT2D2	2.81755e-44	0.12402	0.448	0.386	7.65161e-40
FCGR2B	2.99354e-44	-0.168685	0.097	0.139	8.12956e-40
C1orf43	3.57998e-44	0.115364	0.731	0.663	9.72215e-40
OSBPL8	3.70027e-44	0.117197	0.409	0.347	1.00488e-39
LAMP1	4.20285e-44	0.128069	0.633	0.572	1.14137e-39
PIGT	4.40568e-44	0.133808	0.539	0.477	1.19645e-39
MRPL52	4.62917e-44	0.105823	0.655	0.587	1.25714e-39
SERTAD4-AS1	4.68535e-44	0.113234	0.227	0.175	1.2724e-39
ZNF24	4.81791e-44	0.114973	0.461	0.399	1.3084e-39
HOXB2	4.90221e-44	0.116974	0.289	0.233	1.33129e-39
CSNK1D	5.21116e-44	0.125541	0.51	0.448	1.41519e-39
ICMT	5.41428e-44	0.120915	0.331	0.273	1.47036e-39
UBQLN1	5.42334e-44	0.113518	0.415	0.355	1.47282e-39
CTBP1	5.51735e-44	0.114108	0.365	0.306	1.49835e-39
RBM38	5.52637e-44	0.120691	0.299	0.243	1.5008e-39
CCL4	5.5765e-44	-0.327757	0.281	0.339	1.51441e-39
ATL2	5.71744e-44	0.110135	0.301	0.244	1.55268e-39
CENPW	6.36162e-44	0.275071	0.368	0.312	1.72763e-39
VPS72	6.80243e-44	0.107261	0.442	0.377	1.84734e-39
YIPF4	7.06533e-44	0.102792	0.512	0.444	1.91873e-39
NUTM2B-AS1	7.19749e-44	0.110457	0.368	0.306	1.95462e-39
ZCCHC17	7.96219e-44	0.119197	0.407	0.346	2.16229e-39
PM20D2	8.23217e-44	0.101479	0.222	0.171	2.23561e-39
FOXM1	8.92607e-44	0.144079	0.143	0.101	2.42405e-39
SOGA1	9.4302e-44	0.10518	0.203	0.154	2.56096e-39
LYRM2	9.80458e-44	0.122265	0.424	0.363	2.66263e-39
PCF11	9.91839e-44	0.113816	0.364	0.306	2.69354e-39
EBAG9	1.06188e-43	0.124905	0.457	0.391	2.88375e-39
RPAIN	1.1068e-43	0.115262	0.445	0.382	3.00574e-39
CREBZF	1.15405e-43	0.103663	0.299	0.242	3.13404e-39
SMIM20	1.15659e-43	0.109609	0.467	0.402	3.14094e-39
NOL4L	1.16206e-43	0.100926	0.264	0.209	3.1558e-39
STXBP6	1.18921e-43	0.157728	0.34	0.277	3.22953e-39
C19orf33	1.21137e-43	0.140624	0.464	0.393	3.28973e-39
MCFD2	1.21512e-43	0.105109	0.488	0.423	3.29989e-39
DCAF6	1.37735e-43	0.111735	0.412	0.348	3.74047e-39
TBC1D5	1.50621e-43	0.110842	0.328	0.271	4.09041e-39
GMCL1	1.70857e-43	0.10741	0.304	0.247	4.63998e-39
TNFRSF12A	1.76095e-43	0.13522	0.534	0.466	4.78221e-39
CGGBP1	1.78174e-43	0.108481	0.401	0.342	4.83868e-39
MECP2	1.78603e-43	0.123262	0.368	0.311	4.85032e-39
GCAT	1.94388e-43	0.109981	0.227	0.175	5.279e-39
CD164	1.95523e-43	0.116124	0.727	0.669	5.30982e-39
STAG1	2.06652e-43	0.100044	0.289	0.233	5.61204e-39
PHLDB1	2.11653e-43	0.101289	0.229	0.178	5.74787e-39
KMT5B	2.11765e-43	0.112039	0.361	0.301	5.7509e-39
ATRAID	2.17156e-43	0.113879	0.693	0.63	5.89731e-39
CD37	2.17212e-43	-0.170764	0.225	0.28	5.89882e-39
PHF14	2.21315e-43	0.110809	0.425	0.364	6.01024e-39
CCNK	2.42573e-43	0.102422	0.382	0.322	6.58756e-39
CPSF3	2.58301e-43	0.110573	0.287	0.232	7.01469e-39
TCEB1	2.699e-43	0.106226	0.757	0.693	7.32968e-39
CDK19	3.16029e-43	0.100405	0.18	0.135	8.5824e-39
NUDT16L1	3.17782e-43	0.115366	0.408	0.345	8.63e-39
OSER1	3.28307e-43	0.101983	0.44	0.377	8.91584e-39
GPAA1	3.46103e-43	0.140251	0.547	0.481	9.39912e-39
C5orf24	3.61709e-43	0.119054	0.416	0.355	9.82292e-39
PP7080	3.61873e-43	0.134263	0.157	0.114	9.82738e-39
SPINT2	3.90789e-43	0.171827	0.704	0.66	1.06127e-38
SRF	3.93562e-43	0.103427	0.254	0.201	1.0688e-38
PPHLN1	3.94827e-43	0.104895	0.402	0.341	1.07223e-38
ATP1A1	4.03285e-43	0.107026	0.666	0.606	1.0952e-38
RRBP1	4.72757e-43	0.143195	0.589	0.528	1.28387e-38
RCC1	4.83112e-43	0.123574	0.318	0.261	1.31199e-38
MRPL14	4.90115e-43	0.100852	0.657	0.587	1.331e-38
C1orf106	4.9621e-43	0.104108	0.175	0.13	1.34756e-38
CBX4	5.01179e-43	0.101615	0.186	0.14	1.36105e-38
CTC-260E6.6	5.1344e-43	0.123315	0.106	0.07	1.39435e-38
APRT	5.16837e-43	0.144536	0.762	0.707	1.40357e-38
UGCG	5.2156e-43	0.170388	0.403	0.345	1.4164e-38
WEE1	5.35555e-43	0.102955	0.21	0.16	1.45441e-38
SNRPA	5.46946e-43	0.126803	0.493	0.431	1.48534e-38
SIN3A	5.55395e-43	0.102509	0.265	0.212	1.50829e-38
TMEM41A	5.77135e-43	0.12821	0.425	0.36	1.56733e-38
ASAP1	5.97051e-43	0.127945	0.386	0.327	1.62141e-38
UHRF1	5.97434e-43	0.112407	0.105	0.069	1.62245e-38
ANAPC13	7.55373e-43	0.107328	0.488	0.422	2.05137e-38
GOPC	7.85651e-43	0.110778	0.382	0.323	2.13359e-38
ZNF106	7.93923e-43	0.116326	0.441	0.382	2.15606e-38
XIAP	8.07243e-43	0.109398	0.365	0.306	2.19223e-38
IL6ST	8.28946e-43	0.107551	0.393	0.333	2.25117e-38
GON4L	8.57811e-43	0.109228	0.358	0.301	2.32956e-38
ENSA	9.17131e-43	0.130126	0.635	0.575	2.49065e-38
KRAS	9.31937e-43	0.123967	0.58	0.516	2.53086e-38
LINC00116	9.72625e-43	0.11094	0.554	0.486	2.64136e-38
FSTL1	9.82139e-43	0.124102	0.202	0.152	2.6672e-38
DUSP23	9.83717e-43	0.128443	0.623	0.557	2.67148e-38
NSUN2	1.02421e-42	0.10536	0.282	0.229	2.78145e-38
POLR2C	1.0442e-42	0.110252	0.437	0.374	2.83572e-38
RDH14	1.10078e-42	0.110603	0.36	0.3	2.98939e-38
YEATS4	1.29395e-42	0.110383	0.271	0.217	3.51398e-38
CMAS	1.2955e-42	0.148309	0.423	0.363	3.51819e-38
DDX42	1.31234e-42	0.113726	0.366	0.307	3.56392e-38
CENPU	1.31253e-42	0.134832	0.138	0.097	3.56444e-38
SZRD1	1.32025e-42	0.125238	0.511	0.451	3.5854e-38
COA5	1.3884e-42	0.116604	0.502	0.436	3.77048e-38
TMEM245	1.49226e-42	0.119179	0.291	0.237	4.05252e-38
STK24	1.56691e-42	0.11599	0.336	0.279	4.25527e-38
PAF1	1.95473e-42	0.11232	0.375	0.317	5.30847e-38
KIAA0319L	1.96144e-42	0.100887	0.298	0.242	5.32669e-38
CYBB	2.01889e-42	-0.240285	0.129	0.174	5.4827e-38
PSMF1	2.04521e-42	0.118823	0.627	0.566	5.55417e-38
ANP32E	2.17443e-42	0.122878	0.396	0.337	5.90509e-38
NBL1	2.26003e-42	0.275698	0.229	0.181	6.13755e-38
PHF20L1	2.27078e-42	0.108014	0.496	0.433	6.16675e-38
C6orf132	2.43493e-42	0.124358	0.316	0.257	6.61254e-38
MYCBP2	2.43883e-42	0.1264	0.436	0.377	6.62313e-38
NOC2L	2.82101e-42	0.110601	0.373	0.315	7.66102e-38
CDC40	2.85938e-42	0.114022	0.325	0.27	7.76523e-38
UBL4A	2.92148e-42	0.102635	0.274	0.218	7.93388e-38
KPNA4	3.03836e-42	0.113522	0.483	0.422	8.25128e-38
TPBG	3.09645e-42	0.106655	0.21	0.161	8.40903e-38
RNASEH1	3.26171e-42	0.117771	0.397	0.336	8.85783e-38
ANKRD33B	3.36482e-42	0.120566	0.203	0.155	9.13783e-38
ADIPOR2	3.37941e-42	0.101484	0.295	0.239	9.17747e-38
FOLR1	3.39869e-42	0.163754	0.473	0.412	9.22981e-38
XPOT	3.65842e-42	0.112132	0.33	0.272	9.93516e-38
PCYOX1	3.80093e-42	0.112573	0.341	0.284	1.03222e-37
TPRKB	3.878e-42	0.110444	0.455	0.391	1.05315e-37
CFAP36	3.96164e-42	0.132542	0.465	0.401	1.07586e-37
C1QB	4.3111e-42	-0.442482	0.176	0.225	1.17076e-37
NUDT3	4.35412e-42	0.121266	0.476	0.414	1.18245e-37
SF3B4	4.37649e-42	0.107935	0.541	0.477	1.18852e-37
HEXIM1	4.70834e-42	0.106445	0.291	0.237	1.27865e-37
MEG3	4.85097e-42	0.23314	0.103	0.068	1.31738e-37
RNASEH2B	5.07159e-42	0.107575	0.384	0.326	1.37729e-37
IFI16	5.18253e-42	0.18026	0.592	0.543	1.40742e-37
HOMER2	5.53387e-42	0.122708	0.27	0.215	1.50283e-37
OGT	5.75326e-42	0.116247	0.415	0.358	1.56241e-37
ARHGAP35	5.95781e-42	0.105023	0.209	0.161	1.61796e-37
TNPO1	6.00474e-42	0.104895	0.371	0.313	1.63071e-37
EIF2AK4	6.12611e-42	0.115856	0.429	0.369	1.66367e-37
CIAO1	6.38767e-42	0.11461	0.473	0.41	1.7347e-37
MAP7D1	6.73333e-42	0.1163	0.399	0.34	1.82857e-37
ABCF1	6.91808e-42	0.107859	0.435	0.375	1.87874e-37
IARS2	7.57011e-42	0.11221	0.419	0.359	2.05581e-37
LST1	7.57814e-42	-0.149218	0.124	0.168	2.058e-37
YPEL3	8.29527e-42	0.116157	0.443	0.381	2.25275e-37
IMP3	8.35291e-42	0.118991	0.544	0.48	2.2684e-37
MBNL2	8.94362e-42	0.100053	0.292	0.237	2.42882e-37
HCFC1R1	1.08485e-41	0.160631	0.587	0.529	2.94613e-37
HINT2	1.11349e-41	0.152902	0.508	0.447	3.02391e-37
SCGB2A1	1.16258e-41	0.150493	0.413	0.356	3.15723e-37
SERINC5	1.16826e-41	0.10787	0.265	0.213	3.17266e-37
RASSF7	1.27675e-41	0.106275	0.346	0.286	3.46727e-37
BAG1	1.32715e-41	0.10656	0.571	0.503	3.60415e-37
KIF22	1.35021e-41	0.112918	0.305	0.249	3.66676e-37
RNASE6	1.35077e-41	-0.115617	0.09	0.129	3.66828e-37
CNP	1.39879e-41	0.104582	0.316	0.261	3.79871e-37
SLC39A6	1.47206e-41	0.114778	0.335	0.279	3.99767e-37
STX16	1.49253e-41	0.103316	0.306	0.252	4.05326e-37
ENOPH1	1.49854e-41	0.145473	0.395	0.339	4.06958e-37
COX20	1.66066e-41	0.116194	0.58	0.523	4.50986e-37
LCP2	1.71487e-41	-0.161131	0.208	0.261	4.65708e-37
COPS5	1.72556e-41	0.104848	0.537	0.472	4.6861e-37
[truncated: 605 more rows]

## Sheet: Table S3
Supplementary table 3 . Clinical inforamtion for each dataset
Accession	TCGA-OV	GSE13876	GSE17260	GSE19829	GSE38832
Platform	Illumina RNAseq	Affymetrix Human Genome U133 Plus 2.0 Array
GPL	··	GPL7759	GPL6480	GPL570	GPL96
PMID	··	19192944	20300634	20547991	18593951
Number of Patients (%)	587	415	110	28	195
Age	··	··	··	··	··
60≤	326(55.53%)	216(52.05%)	··	11(39.29%)	··
>60	261(44.46%)	199(47.95%)	··	17(60.71%)	··
AJCC stage
I	17(2.89%)	··	0	0	··
II	30(5.11%)	··	0	2(7.14%)	··
III	446(75.98%)	··	93(84.55%)	22(78.57%)	··
IV	89(15.16%)	··	17(15.46%)	4(14.29%)	··
Not available	5(0.852%)	··	0	0	··
Grade					··
G1	6(1.02%)	··	26(23.64%)	0	··
G2	69(11.75%)	··	41(37.27%)	0	··
G3	495(84.32)	··	43(39.09%)	28(100%)	··
G4	1(0.17%)	··	0	0	··
Other	12(2.04%)	··	0	0	··
Not available	4(0.68%)	··	0	0	··
Tumor residual					··
No Macroscopic disease	120(20.44%)	··	57(51.82%)	··	90(46.15%)
1-10 mm	256(43.61%)	··	43(48.16%)	··	95(48.72%)
11-20 mm	38(6.47%)	··		··
>20 mm	106(18.06%)	··		··
Not available	67(11.41%)	··	··	··	··
Anatomic neoplasm subdivision
Bilateral	400(68.14%)	··	··	··	··
Left	82(13.97%)	··	··	··	··
Right	71(12.09%)	··	··	··	··
Not available	34(5.79%)	··	··	··	··
Survival status		··	··	··	··
Alive	282(48.04%)	113(27.23%)	64(58.18%)	11(39.29%)	56(28.72%)
Dead	302(51.45%)	302(72.77%)	46(41.82%)	17(60.71%)	129(66.15%)
Not available	0	0	0	0	10(5.13%)

## Sheet: Table S4
Supplementary Table 4. Univariate analysis results for all SRGs in TCGA-OV
Genes	HR	L95CI	H95CI	pvalue
TSPAN6	0.80049	0.649986	0.985843	0.0362477
CFH	1.01698	0.902606	1.14584	0.782129
BAD	1.13252	0.886658	1.44655	0.318967
CD99	0.982227	0.842817	1.1447	0.818396
RBM5	0.869288	0.693216	1.09008	0.225109
ARF5	0.945056	0.756151	1.18115	0.619419
FKBP4	1.01279	0.813144	1.26146	0.909655
RBM6	0.828722	0.663452	1.03516	0.0978319
CREBBP	1.05587	0.865396	1.28826	0.592237
MYCBP2	0.97926	0.750509	1.27773	0.877294
TNFRSF12A	0.973459	0.832778	1.13791	0.73554
PAF1	1.13903	0.947024	1.36997	0.166945
ADIPOR2	1.24415	0.940003	1.64671	0.126668
PRSS21	0.978364	0.911302	1.05036	0.546002
MYLIP	0.875728	0.718006	1.0681	0.190283
SS18L2	0.933621	0.725626	1.20124	0.593249
NFIX	1.11532	0.967144	1.28619	0.133455
ST3GAL1	1.01567	0.882014	1.16959	0.828964
REV3L	1.2239	0.933023	1.60547	0.144493
BAZ1B	0.915058	0.692841	1.20855	0.531699
DYRK4	1.12484	0.877336	1.44216	0.353499
ZNF207	0.899028	0.566989	1.42552	0.650862
NCAPD2	1.05814	0.873115	1.28237	0.56443
NISCH	1.12178	0.921411	1.36572	0.252346
FYN	1.09034	0.947633	1.25455	0.22687
PTBP1	0.769661	0.567495	1.04385	0.0921914
PLAUR	1.06349	0.91281	1.23904	0.429739
RABGAP1	0.984208	0.769653	1.25857	0.899035
DCN	1.03207	0.944369	1.12791	0.486026
TYROBP	0.980579	0.876074	1.09755	0.733031
MAP4K5	1.02839	0.777537	1.36018	0.844423
CLK1	0.878692	0.716852	1.07707	0.213089
HEBP1	1.16143	0.912554	1.47818	0.22389
SLC30A9	0.914292	0.695544	1.20184	0.520719
ZMYND11	0.926961	0.729073	1.17856	0.535898
GLT8D1	0.780946	0.571693	1.06679	0.120261
IGF1	1.18545	0.971309	1.44681	0.0942116
RALBP1	0.836926	0.669321	1.0465	0.118449
SLC11A1	1.17185	0.949696	1.44597	0.13922
WWTR1	0.986826	0.770137	1.26448	0.916503
PHLDB1	0.999794	0.820011	1.21899	0.998377
CD74	0.996739	0.906883	1.0955	0.945979
RUNX3	1.03908	0.944327	1.14333	0.432007
RB1CC1	0.815046	0.636415	1.04382	0.105184
DERA	1.0632	0.867641	1.30284	0.554553
STRAP	1.21689	0.965333	1.534	0.0966413
TOMM34	0.994529	0.817893	1.20931	0.956149
SEC63	0.909874	0.706811	1.17128	0.463551
RNASET2	1.04567	0.868579	1.25887	0.63712
CD44	0.831318	0.722102	0.957052	0.0101454
BRD9	0.793227	0.596832	1.05425	0.110491
BCLAF1	1.13027	0.818342	1.56109	0.457354
GRN	1.02214	0.844425	1.23726	0.822189
FUT8	0.767728	0.655581	0.899059	0.00103571
PIAS1	1.05422	0.768215	1.44671	0.743671
TMSB10	0.93803	0.783019	1.12373	0.487576
SH3YL1	0.932061	0.748855	1.16009	0.528631
VCL	1.00156	0.819415	1.2242	0.987828
TIMP2	0.988631	0.862399	1.13334	0.869682
RFC1	1.02627	0.778103	1.35358	0.854354
ZZZ3	0.9249	0.697812	1.22589	0.587053
MSR1	1.06242	0.912785	1.2366	0.434333
RAI14	0.971591	0.825289	1.14383	0.729255
CAPG	1.09037	0.921373	1.29037	0.313972
AP2S1	1.08289	0.886293	1.32309	0.435954
LCP2	0.91644	0.779953	1.07681	0.2889
DSG2	0.955195	0.797284	1.14438	0.619055
OFD1	0.841887	0.674026	1.05155	0.129288
POLR2B	0.936826	0.752267	1.16666	0.559926
TPR	0.923098	0.715907	1.19025	0.537221
MAP4	1.02934	0.832039	1.27343	0.789958
RSF1	0.817184	0.644931	1.03544	0.0946073
FAM120A	0.95616	0.746292	1.22505	0.722915
R3HDM1	0.86465	0.659803	1.13309	0.291789
RCN1	0.869782	0.714058	1.05947	0.165727
MCUR1	0.796679	0.623025	1.01874	0.0699879
LIMA1	1.09087	0.892552	1.33325	0.395554
LETMD1	1.12045	0.870243	1.44259	0.377747
CYBA	0.948578	0.816834	1.10157	0.488952
PLEKHA5	1.07987	0.83885	1.39014	0.550969
AKR7A2	1.10889	0.868743	1.41541	0.406532
MRTO4	0.972146	0.741386	1.27473	0.838101
TRAPPC3	0.938973	0.734878	1.19975	0.614566
THRAP3	0.875713	0.658621	1.16436	0.361214
ARID4B	0.808416	0.617069	1.0591	0.122753
SYNE2	0.838724	0.680601	1.03358	0.098931
EIF2AK2	0.949323	0.768408	1.17283	0.629732
PUM2	0.70606	0.536872	0.928564	0.0127654
ZFR	0.707681	0.511984	0.978181	0.0363013
DCBLD2	0.928349	0.748699	1.15111	0.498063
PKP2	0.941351	0.813073	1.08987	0.418732
GDI2	0.812351	0.622913	1.0594	0.125019
ATG5	0.992186	0.784191	1.25535	0.947893
LAMC2	0.859673	0.759364	0.973233	0.0169141
SEC61A1	0.864821	0.633748	1.18015	0.359847
PPP1R12A	0.969302	0.711029	1.32139	0.843661
ATP2B4	0.956026	0.815691	1.12051	0.578749
SLC2A3	1.02664	0.903859	1.1661	0.685795
WNK1	1.11178	0.919243	1.34466	0.274778
BCAT1	0.955235	0.885754	1.03017	0.234593
NCKAP1	0.792229	0.598115	1.04934	0.104354
MRPS35	1.03531	0.834474	1.28448	0.752481
EIF4B	1.02795	0.814128	1.29793	0.816786
RPL18	1.12186	0.944047	1.33316	0.191556
U2AF2	0.792007	0.579595	1.08226	0.143267
EPN1	1.10563	0.877761	1.39264	0.393811
RNF4	0.880043	0.697582	1.11023	0.281076
CASP8	0.787889	0.626513	0.990831	0.0414763
TM7SF3	1.08227	0.90836	1.28947	0.376386
TAF2	0.875085	0.672083	1.1394	0.321755
EYA2	0.998528	0.922925	1.08032	0.970747
CNN2	1.06456	0.939971	1.20566	0.324554
PMS1	0.746464	0.565759	0.984887	0.0386733
HMG20B	1.00579	0.773096	1.30853	0.965678
TAF11	0.909116	0.71993	1.14802	0.423479
PKN2	0.867689	0.660135	1.1405	0.308932
ERBB3	1.05289	0.911978	1.21558	0.482005
NDUFB4	0.904248	0.748522	1.09237	0.296602
SPEN	1.14628	0.91453	1.43677	0.236144
MYLK	0.885139	0.748668	1.04649	0.15326
ZC3H15	0.763543	0.580269	1.0047	0.0540464
MTHFD2	0.988066	0.814776	1.19821	0.902876
YBX1	0.898943	0.733781	1.10128	0.303689
SMARCD1	1.01028	0.802544	1.27179	0.9306
ASPM	0.925275	0.745334	1.14866	0.481514
SPI1	0.975884	0.862856	1.10372	0.697507
SP100	0.912052	0.738313	1.12667	0.393219
KLF6	1.07489	0.92453	1.24971	0.347552
TNFRSF1A	1.13409	0.885119	1.4531	0.319734
TP53BP1	1.17395	0.941249	1.46419	0.154793
IARS2	0.966824	0.764224	1.22313	0.778551
LAPTM4A	0.728263	0.557585	0.951186	0.0199511
KIF2A	0.930071	0.695818	1.24319	0.624372
MAST4	0.782917	0.636378	0.963199	0.020636
NUCKS1	0.879731	0.698967	1.10724	0.274882
LRP6	1.1054	0.906542	1.34789	0.322016
PFN2	0.915716	0.802036	1.04551	0.192946
SLC44A1	0.955489	0.731598	1.2479	0.738191
DGCR2	0.983379	0.788782	1.22598	0.881574
PABPC1	1.05042	0.882916	1.2497	0.578904
MAP4K4	0.986592	0.794592	1.22499	0.902707
WDR1	0.929553	0.747595	1.1558	0.511015
LMCD1	0.998918	0.827602	1.2057	0.991002
HLTF	1.01724	0.841928	1.22906	0.859407
FAM3A	0.897907	0.719353	1.12078	0.341113
ACTN1	0.971807	0.784271	1.20419	0.793765
AFF4	1.12275	0.872783	1.4443	0.367572
SMC1A	1.01046	0.826865	1.23482	0.919
HSD17B10	0.94785	0.771011	1.16525	0.611203
FCGR2B	1.04978	0.88334	1.24759	0.581225
MCM2	0.95046	0.819201	1.10275	0.50281
MAP3K13	0.75586	0.615317	0.928503	0.00765956
CLNS1A	0.886517	0.722915	1.08714	0.24717
EIF4G3	1.10096	0.885327	1.36912	0.387131
CELSR1	1.11466	0.948524	1.30989	0.187441
ZNF638	1.08514	0.808117	1.45714	0.586898
FOSL2	1.05743	0.866917	1.28981	0.581675
DLG1	1.01644	0.783692	1.3183	0.902212
MCM6	0.866551	0.724186	1.0369	0.117767
BAZ2A	1.04517	0.841133	1.29871	0.690098
UNG	0.902862	0.72822	1.11939	0.351502
GPC4	0.948075	0.850843	1.05642	0.334132
TOP2B	0.923993	0.735012	1.16156	0.498327
TM9SF3	1.09422	0.810466	1.47733	0.556594
SNRPA	0.902122	0.662979	1.22753	0.512169
EXOSC5	1.10628	0.920196	1.32998	0.282438
FGFR1	0.937964	0.827604	1.06304	0.315977
FBLN1	1.11887	1.00085	1.25081	0.0482833
FAP	1.0841	0.949674	1.23756	0.23189
TULP3	1.05845	0.842106	1.33038	0.626311
GNB1	0.866634	0.670616	1.11995	0.273914
EDN1	1.04373	0.929638	1.17183	0.468649
PCM1	0.992284	0.787468	1.25037	0.947639
SDF4	0.865679	0.678042	1.10524	0.247193
XRCC5	0.819448	0.618452	1.08577	0.165487
LXN	1.01119	0.859469	1.18969	0.893286
CIC	1.10532	0.929589	1.31427	0.257009
FDFT1	1.0597	0.902323	1.24453	0.479617
PAFAH1B3	0.983536	0.840985	1.15025	0.835383
KIF22	0.952085	0.745538	1.21585	0.693931
PGM1	1.01913	0.847816	1.22506	0.840067
KEAP1	0.9231	0.728722	1.16932	0.507141
SLC35C2	1.17282	0.890051	1.54541	0.257433
PUM3	0.768736	0.615809	0.959641	0.0201266
HSP90AA1	0.824833	0.66569	1.02202	0.0782741
CXCL2	0.995086	0.904986	1.09416	0.91897
PCNP	0.875976	0.627846	1.22217	0.435823
PTPRC	0.909804	0.776549	1.06593	0.242063
BZW1	0.760529	0.572065	1.01108	0.0595488
MRPL22	0.920902	0.721518	1.17538	0.508027
ITGB5	1.09106	0.920751	1.29286	0.314206
ERC1	1.17525	0.949527	1.45463	0.137808
XPO1	0.940573	0.679109	1.3027	0.712372
TNPO1	0.955009	0.684301	1.33281	0.786629
PDS5B	1.36473	0.965365	1.92932	0.0783383
RPS5	1.07854	0.924826	1.2578	0.335155
YTHDC1	0.771726	0.52763	1.12875	0.18165
PPIE	0.955389	0.71639	1.27412	0.756033
STARD7	0.907505	0.672207	1.22516	0.526202
REST	0.884928	0.695316	1.12625	0.320402
GSTP1	0.890217	0.72469	1.09355	0.267893
ATRX	0.758566	0.551245	1.04386	0.0898046
CTTN	0.977739	0.780941	1.22413	0.844355
CHERP	1.08124	0.891046	1.31203	0.428768
DNAJA1	0.720988	0.577462	0.900186	0.00387188
SNX10	0.883744	0.749479	1.04206	0.141585
ITPKC	1.20613	1.00734	1.44415	0.0413953
HUWE1	1.00765	0.804293	1.26243	0.94715
PPP1R15A	1.15884	0.976494	1.37524	0.0914767
TRIP6	1.10279	0.898789	1.3531	0.348488
FTL	0.963899	0.790825	1.17485	0.715758
MMP2	1.00881	0.921847	1.10398	0.848741
ADD1	1.06502	0.83528	1.35795	0.61136
GMCL1	1.10763	0.825062	1.48698	0.496325
SF3B2	0.953958	0.686535	1.32555	0.778839
GNAS	0.707741	0.566295	0.884518	0.00237628
DNM1L	0.788035	0.604345	1.02756	0.0785426
DDX18	0.862262	0.636988	1.1672	0.337448
KHSRP	0.916527	0.718539	1.16907	0.482702
TPX2	0.979501	0.849184	1.12982	0.776148
ANKRD10	0.974375	0.809802	1.17239	0.783313
SNX5	0.998851	0.754378	1.32255	0.993598
RPL6	1.13983	0.938286	1.38468	0.187391
ESF1	1.05358	0.852405	1.30224	0.629233
ANAPC5	0.892231	0.670639	1.18704	0.433724
RPLP0	1.13522	0.941614	1.36863	0.183723
PEBP1	0.894353	0.710191	1.12627	0.342549
FUS	0.801372	0.598312	1.07335	0.137492
FXYD5	1.16854	1.02411	1.33335	0.0206772
ZNF302	0.912307	0.731169	1.13832	0.416374
GANAB	0.938857	0.711594	1.2387	0.655477
BIRC5	0.887354	0.774299	1.01692	0.085665
MLF2	1.11848	0.875626	1.42869	0.369967
PAPOLA	0.69394	0.521214	0.923906	0.0123522
CCNK	0.823869	0.602537	1.1265	0.224852
PCBP4	1.00198	0.858997	1.16877	0.979869
NUDC	1.04723	0.807427	1.35825	0.727988
LYZ	0.950688	0.8816	1.02519	0.188953
USP48	1.09538	0.818191	1.46649	0.540535
GLG1	0.934281	0.737528	1.18352	0.573151
OSBPL8	1.15602	0.846298	1.57909	0.362208
CMTM6	0.938891	0.810522	1.08759	0.400564
ORC6	0.830065	0.666895	1.03316	0.0953462
ESR1	1.04949	0.923342	1.19287	0.459728
CD200	0.90198	0.819263	0.993049	0.0355449
CCDC80	1.17146	1.05055	1.30628	0.00441013
HNRNPC	0.646423	0.437006	0.956194	0.0289464
SUPT16H	0.957397	0.766526	1.1958	0.701145
PHGDH	0.915618	0.798203	1.0503	0.208026
MYL6	1.01315	0.822842	1.24747	0.902057
CLSPN	0.924204	0.73182	1.16716	0.508026
CBX5	0.949885	0.786381	1.14739	0.593719
MSH2	0.946558	0.729892	1.22754	0.678777
HOOK2	0.902097	0.747368	1.08886	0.283171
WAC	0.896382	0.653041	1.2304	0.498457
TREM2	1.09371	0.979372	1.2214	0.111838
SRPK1	0.793913	0.610354	1.03267	0.0853792
TMEM14A	0.914243	0.751135	1.11277	0.371191
HSP90AB1	0.7208	0.557827	0.931387	0.0122971
DSP	0.972366	0.830121	1.13898	0.728385
ABLIM1	1.05522	0.911594	1.22147	0.471519
PSMD8	1.18516	0.970081	1.44793	0.0963795
BCL7C	0.90676	0.718746	1.14395	0.409047
TIMM13	1.0192	0.816428	1.27232	0.866591
POLR2E	1.08788	0.808304	1.46415	0.578383
RASSF7	0.999948	0.835088	1.19735	0.999549
GADD45B	1.10235	0.959544	1.2664	0.168649
RANBP1	0.825725	0.667927	1.0208	0.0767793
MMP11	0.971395	0.912531	1.03406	0.362854
SMARCB1	0.785054	0.58513	1.05329	0.106579
SF3A1	0.999602	0.766034	1.30439	0.997663
SNRPD3	0.762624	0.605773	0.960088	0.0210738
SLC25A1	0.866426	0.705758	1.06367	0.170649
LGALS1	0.994476	0.879026	1.12509	0.929886
GCAT	0.94779	0.802472	1.11942	0.527745
POLR2F	0.999992	0.800715	1.24886	0.999944
CENPM	1.00675	0.853604	1.18737	0.93633
KDELR3	0.959126	0.829657	1.1088	0.572708
DDX17	0.911835	0.712076	1.16763	0.464438
TIMP3	1.03235	0.945632	1.12702	0.476951
RPL3	1.10972	0.912632	1.34937	0.296687
APOL1	0.970991	0.884618	1.0658	0.535692
MYH9	0.988273	0.81677	1.19579	0.903453
TXN2	1.05587	0.830489	1.34241	0.657212
TNRC6B	0.952297	0.705287	1.28582	0.749694
EP300	0.993498	0.774259	1.27482	0.959104
RANGAP1	1.12348	0.869264	1.45204	0.373716
FKBP3	0.771399	0.625321	0.951601	0.0153885
LGMN	0.961189	0.78279	1.18024	0.705507
ERH	0.919465	0.750547	1.1264	0.417536
EIF5	0.810341	0.628004	1.04562	0.105885
ZC3H14	0.663433	0.468825	0.938822	0.02054
PPP4R3A	0.782491	0.603214	1.01505	0.0646806
PSMB5	0.92397	0.734784	1.16187	0.49873
YY1	0.816271	0.581791	1.14525	0.240003
ACIN1	0.928685	0.717226	1.20249	0.574639
CCNB1IP1	0.959005	0.801429	1.14756	0.647633
APEX1	0.832078	0.658843	1.05086	0.122728
PABPN1	0.859851	0.703017	1.05167	0.141667
ARHGAP5	1.11234	0.868483	1.42468	0.399109
PNN	0.924905	0.755636	1.13209	0.44908
MMP9	0.914016	0.843206	0.990774	0.0288701
MYBL2	0.999324	0.894138	1.11688	0.990486
ADNP	1.07218	0.827699	1.38886	0.597642
DOK5	0.989472	0.907411	1.07896	0.810648
TPD52L2	0.98255	0.753822	1.28068	0.896403
PRPF6	0.911233	0.722966	1.14853	0.431155
PSMA7	0.915583	0.726755	1.15347	0.454224
DIDO1	0.892757	0.687878	1.15866	0.393746
RNF24	1.09696	0.876793	1.37241	0.418148
CSNK2A1	1.00352	0.761095	1.32317	0.980119
MYL9	1.02812	0.902911	1.17068	0.675585
HCK	0.955652	0.834058	1.09497	0.513567
SAMHD1	1.04078	0.901508	1.20156	0.585537
MAPRE1	1.11462	0.827524	1.50133	0.475153
CST3	1.06477	0.890328	1.27339	0.491783
WFDC2	0.99747	0.901073	1.10418	0.96104
AHCY	1.0142	0.81312	1.26502	0.90045
SMCHD1	0.875264	0.648171	1.18192	0.384658
MXRA5	0.95358	0.854666	1.06394	0.394943
PGRMC1	0.795013	0.639782	0.987908	0.0384778
PRPS2	0.920863	0.765721	1.10744	0.381116
STAG2	0.878125	0.674392	1.1434	0.334561
SMARCA1	0.990058	0.831846	1.17836	0.910449
RBBP7	0.925961	0.764418	1.12164	0.431634
FMR1	0.875244	0.717252	1.06804	0.189551
EMD	0.86712	0.685062	1.09756	0.235716
SMS	0.881448	0.717486	1.08288	0.229476
UBL4A	0.808687	0.642976	1.01711	0.0695252
USP11	0.969609	0.787607	1.19367	0.771081
HTATSF1	0.802466	0.613271	1.05003	0.108688
TIMP1	1.03586	0.899401	1.19302	0.624952
PIN4	0.875756	0.691007	1.1099	0.272452
MAGED2	0.804836	0.661125	0.979784	0.0305053
RBM3	0.852993	0.694191	1.04812	0.130331
ARMCX3	0.86204	0.676701	1.09814	0.229373
BEX4	0.823171	0.687291	0.985914	0.0345079
KLF5	0.830529	0.697494	0.988937	0.0370815
STK24	1.14054	0.921428	1.41175	0.22699
ACP5	0.957887	0.840623	1.09151	0.518427
PARP4	1.07061	0.89516	1.28044	0.454982
KPNA3	1.18247	0.889582	1.57179	0.24841
INTS6	1.17032	0.796769	1.71902	0.422675
TSC22D1	1.21266	1.00178	1.46793	0.0479008
MSLN	1.02167	0.936855	1.11416	0.627799
CORO1A	1.03092	0.895143	1.18729	0.672568
POLR2C	0.940793	0.711889	1.2433	0.667883
HCFC1R1	0.98494	0.836686	1.15946	0.855338
COTL1	0.984932	0.824914	1.17599	0.866706
USP10	0.683788	0.506619	0.922916	0.012983
NME4	1.04955	0.894656	1.23126	0.552774
UBE2I	0.918613	0.678284	1.24409	0.583295
QPRT	0.876071	0.760154	1.00966	0.067676
MAZ	0.973281	0.784412	1.20763	0.805651
CTSH	0.94373	0.781007	1.14036	0.548658
HOMER2	0.989094	0.844265	1.15877	0.892013
TMEM87A	1.12369	0.86422	1.46106	0.383984
TJP1	1.21566	0.964805	1.53174	0.0976983
PDGFRL	0.984906	0.853044	1.13715	0.835703
CA2	1.03666	0.909165	1.18203	0.590771
FZD3	0.799167	0.676919	0.943492	0.00812893
LAPTM4B	1.02775	0.876184	1.20553	0.736692
STK3	1.22194	0.921511	1.62031	0.16386
RAB2A	0.805675	0.604012	1.07467	0.14155
EEF1D	1.01034	0.824677	1.23781	0.920889
SLC39A14	1.03843	0.872818	1.23546	0.670556
TUSC3	0.952859	0.822347	1.10408	0.520545
MCM4	0.890204	0.741147	1.06924	0.213522
BNIP3L	0.902876	0.724613	1.12499	0.362591
NUCB1	1.28953	1.00834	1.64914	0.0427528
FCGRT	1.11798	0.942272	1.32645	0.20112
RNASEH2A	0.713838	0.327484	1.556	0.396491
CD37	0.977909	0.837421	1.14197	0.77771
PTOV1	1.22577	0.943207	1.59297	0.127852
ASF1B	0.972971	0.850517	1.11306	0.689696
TNNT1	0.989541	0.909567	1.07655	0.806827
FAM32A	1.04742	0.800495	1.37052	0.735544
CCNE1	1.02004	0.907325	1.14675	0.739846
URI1	1.19759	1.00792	1.42295	0.0404054
PDCD5	0.969489	0.803646	1.16956	0.746155
RPS16	1.14273	0.988385	1.32119	0.0715193
FBL	1.18594	1.01547	1.38503	0.0312527
GPI	1.00112	0.803653	1.24711	0.992009
AKT2	1.14866	0.952457	1.38527	0.146987
POLR2I	1.01292	0.857406	1.19665	0.879977
SLC1A5	0.992654	0.84075	1.172	0.930665
RPS19	1.10471	0.943489	1.29349	0.215995
NKG7	0.929778	0.842863	1.02566	0.145926
RABAC1	1.09253	0.913357	1.30686	0.332884
PTPRS	1.0559	0.908316	1.22745	0.478903
KDELR1	0.909083	0.715694	1.15473	0.434754
CLEC11A	0.993363	0.892419	1.10573	0.903065
PPP2R1A	1.10093	0.820084	1.47796	0.522217
PRPF31	1.15836	0.874994	1.53349	0.304415
TMEM147	1.06889	0.875324	1.30526	0.513376
USF2	0.997192	0.784386	1.26773	0.981679
LSR	1.16722	0.968514	1.4067	0.104382
FKBP8	1.04037	0.812935	1.33144	0.753169
HPN	1.03913	0.961703	1.12279	0.331279
ERF	0.91085	0.74343	1.11597	0.367539
CDK6	1.0938	0.946664	1.2638	0.223849
PTN	0.962374	0.8954	1.03436	0.29736
ZC3HAV1	0.828822	0.631813	1.08726	0.175157
TSPAN12	0.944756	0.838252	1.06479	0.35174
CPVL	1.06961	0.946864	1.20828	0.279222
PDAP1	0.971865	0.724239	1.30416	0.849162
ZKSCAN1	1.09264	0.852222	1.40089	0.484693
WASL	0.795614	0.593165	1.06716	0.126982
PCOLCE	1.0564	0.942838	1.18365	0.344358
LSM5	0.912263	0.725501	1.1471	0.432041
PHF14	0.998493	0.772302	1.29093	0.990817
MEST	0.970688	0.86943	1.08374	0.596616
RARRES2	1.05907	0.957673	1.17121	0.263692
GLI3	1.04078	0.875596	1.23712	0.650346
AEBP1	1.02747	0.943801	1.11856	0.531745
POLD2	0.815547	0.654692	1.01592	0.0689088
EIF4H	1.0522	0.772088	1.43394	0.747309
SPIN1	0.868138	0.675846	1.11514	0.26834
PRUNE2	1.06528	0.935625	1.21289	0.339573
SEC61B	0.945392	0.766834	1.16553	0.599034
ENG	1.00221	0.825851	1.21624	0.982144
EDF1	0.990926	0.790971	1.24143	0.936819
BAG1	0.951725	0.765987	1.1825	0.655116
NPDC1	0.980477	0.86917	1.10604	0.748444
PTGDS	1.01671	0.928166	1.1137	0.721504
ZFAND5	0.941975	0.723695	1.22609	0.656717
CXCL12	1.05671	0.956438	1.1675	0.278189
DDX50	1.06437	0.764695	1.48149	0.711547
SPOCK2	1.08021	1.00036	1.16644	0.0489333
LIPA	1.00438	0.838484	1.20311	0.962127
TNKS2	1.02724	0.783305	1.34715	0.845926
CUEDC2	1.15094	0.904506	1.46451	0.252819
GTPBP4	0.914195	0.718278	1.16355	0.46599
SH3PXD2A	1.18486	1.01006	1.38992	0.0372672
SMC3	1.01985	0.79593	1.30676	0.876516
TFAM	0.826766	0.619097	1.1041	0.197404
CCDC6	0.934726	0.790343	1.10549	0.430401
UBE2S	1.0077	0.863058	1.17659	0.922688
ZMIZ1	1.01141	0.856456	1.1944	0.893624
RPL19	1.19391	0.981504	1.45228	0.0761982
UBTF	0.98397	0.692096	1.39893	0.928275
KPNB1	0.868384	0.656213	1.14915	0.323491
CBX1	0.995397	0.82166	1.20587	0.962402
RNF167	0.871638	0.661434	1.14864	0.329204
C1QBP	0.930043	0.763283	1.13324	0.471921
SYNGR2	0.849537	0.719982	1.0024	0.0534199
DDX5	0.796684	0.628311	1.01018	0.0606035
LGALS3BP	0.900436	0.753315	1.07629	0.24922
CCL2	0.961944	0.870513	1.06298	0.446407
COL1A1	1.01267	0.936853	1.09462	0.751156
YWHAE	0.947315	0.750159	1.19629	0.649394
MMD	0.891205	0.778829	1.0198	0.0939541
SLC9A3R1	0.903122	0.772647	1.05563	0.200565
RAB34	1.2371	1.02184	1.4977	0.029145
USP46	0.827834	0.608422	1.12637	0.22915
CHIC2	0.924304	0.719863	1.18681	0.537128
RPL34	1.05237	0.904151	1.22489	0.50985
DHX15	0.915876	0.689079	1.21732	0.544964
UGDH	0.825141	0.655209	1.03915	0.102343
CTSC	0.885225	0.734718	1.06656	0.199767
FNBP4	0.836972	0.659665	1.06194	0.142863
MS4A6A	1.00596	0.884755	1.14376	0.927737
MS4A4A	1.04088	0.892928	1.21334	0.608535
FOLR1	0.98277	0.908955	1.06258	0.662627
ANAPC15	0.770297	0.566295	1.04779	0.0963979
EIF4G2	0.740227	0.582261	0.94105	0.0140463
MDK	0.972514	0.880263	1.07443	0.583623
C11orf58	0.675569	0.491023	0.929476	0.0159869
PPFIBP1	1.02469	0.852313	1.23193	0.795218
CD69	0.919251	0.774553	1.09098	0.335298
PTGES3	0.795295	0.589151	1.07357	0.134594
METAP2	0.967304	0.736108	1.27111	0.81146
ITFG2	1.13089	0.910798	1.40416	0.265339
FOXM1	0.971649	0.836107	1.12916	0.707508
RAD51AP1	0.973139	0.808632	1.17111	0.77321
CDKN1B	1.17098	0.962627	1.42442	0.11435
SCNN1A	1.04971	0.889305	1.23906	0.566351
LTBR	1.06456	0.852351	1.3296	0.58127
OAS3	0.964924	0.871507	1.06835	0.491908
MGP	1.12081	1.00493	1.25006	0.0405316
ARHGDIB	0.931176	0.809907	1.0706	0.316512
SLC38A1	1.01803	0.837771	1.23708	0.857347
COPZ1	0.988062	0.712606	1.37	0.942583
CAND1	1.0372	0.813678	1.32212	0.768042
RAB5B	0.898346	0.689885	1.1698	0.426164
NUP107	1.04679	0.812901	1.34797	0.723026
CNOT2	0.972847	0.724084	1.30707	0.855031
TIMELESS	0.918986	0.775087	1.0896	0.330882
CPSF6	0.906757	0.64151	1.28168	0.579319
KRR1	1.1752	0.78803	1.75259	0.428529
GAPDH	1.06919	0.846268	1.35083	0.574952
CHD4	1.10632	0.850089	1.4398	0.45223
COPS7A	1.22634	0.944683	1.59198	0.125389
ING4	1.15058	0.937961	1.4114	0.178443
USP5	1.13928	0.893723	1.45232	0.292426
TPI1	1.08546	0.859347	1.37106	0.491412
ATN1	1.10592	0.909784	1.34434	0.312134
LDHB	1.11149	0.967133	1.2774	0.136448
CMAS	1.19908	0.995395	1.44443	0.0559572
RWDD1	1.13086	0.869952	1.47002	0.358125
HDDC2	1.02058	0.798864	1.30383	0.870523
TPD52L1	0.941425	0.8094	1.09498	0.433655
SRSF3	0.693697	0.47042	1.02295	0.0649704
MRPL18	1.09492	0.865398	1.38531	0.44995
MCM3	0.808189	0.677005	0.964794	0.0184446
CD83	0.945647	0.76597	1.16747	0.603208
ZNF451	0.633386	0.425908	0.941934	0.0241084
BAG2	0.826842	0.697794	0.979755	0.0280778
FBXL4	0.905458	0.68567	1.1957	0.48388
CCNC	0.849679	0.696027	1.03725	0.109465
PTP4A1	1.23476	0.237814	6.41101	0.801872
ASCC3	0.956991	0.734436	1.24699	0.744785
SMAP1	0.84544	0.632159	1.13068	0.257659
RPS12	1.2596	1.0706	1.48196	0.00539493
C6orf62	0.781564	0.622184	0.981771	0.034169
GMNN	0.82716	0.702296	0.974223	0.0230418
SNX3	0.969366	0.769627	1.22094	0.791561
TRIM38	0.873979	0.699906	1.09135	0.234589
SLC39A7	0.802462	0.642435	1.00235	0.0524682
CUTA	0.863442	0.706911	1.05463	0.150223
PTK7	1.03121	0.853827	1.24544	0.749653
SRF	1.02953	0.789576	1.34241	0.829802
DNPH1	0.86627	0.741237	1.01239	0.0710615
COX7A2	0.923069	0.779457	1.09314	0.353509
TMEM30A	0.864666	0.687746	1.0871	0.213146
GMDS	1.05398	0.852679	1.30281	0.626827
SENP6	0.772674	0.58489	1.02075	0.069461
PRPF4B	0.824351	0.64486	1.0538	0.123144
LY86	1.01197	0.884162	1.15825	0.86287
DAP	0.733424	0.580702	0.92631	0.00925414
MRPS30	0.7157	0.50896	1.00642	0.0544578
HSPA9	1.01216	0.787814	1.30039	0.924699
SPARC	0.985642	0.886121	1.09634	0.790007
CCNG1	0.923649	0.784023	1.08814	0.342217
GOLPH3	0.739663	0.566016	0.966582	0.0271792
SUB1	0.827885	0.66335	1.03323	0.0947629
RAD1	0.689384	0.508895	0.933887	0.0163235
BRIX1	0.751156	0.579728	0.973277	0.0303958
RAD50	1.71981	0.642659	4.60236	0.280316
LIFR	1.01681	0.829404	1.24655	0.872613
TCERG1	0.873649	0.655732	1.16398	0.356165
DPYSL3	1.03106	0.925985	1.14806	0.577013
SMAD5	0.964525	0.708532	1.31301	0.818467
CSNK1A1	1.03187	0.828826	1.28467	0.778973
DBN1	1.04513	0.867624	1.25895	0.642074
SMC4	0.876321	0.73802	1.04054	0.13194
CLDN16	0.987215	0.932328	1.04533	0.659318
CD86	0.969962	0.832876	1.12961	0.694832
AMOTL2	0.985866	0.829444	1.17179	0.871711
UBE3A	1.01734	0.754124	1.37244	0.910372
RBP1	0.934407	0.834287	1.04654	0.240695
TFDP2	0.99327	0.758878	1.30006	0.96078
PRKAR2A	0.943191	0.729071	1.2202	0.656197
HES1	0.908564	0.802196	1.02904	0.13119
TFG	0.878768	0.616074	1.25347	0.475721
TUSC2	0.833725	0.629521	1.10417	0.204565
RPL24	1.07098	0.893914	1.28313	0.457042
FXR1	0.70384	0.533816	0.928019	0.0127926
BBX	0.89921	0.6741	1.19949	0.469894
NCBP2	1.01034	0.820088	1.24474	0.922986
FRMD4B	0.918416	0.754286	1.11826	0.396867
MRPL3	0.770452	0.580918	1.02182	0.0702784
EIF1B	0.897296	0.69829	1.15302	0.396969
KLHL24	0.877499	0.709797	1.08483	0.227207
NKTR	0.86258	0.675788	1.101	0.235148
EIF4G1	0.909616	0.73584	1.12443	0.381151
SPCS1	0.951779	0.732982	1.23589	0.710764
DGUOK	1.01512	0.799526	1.28885	0.901946
CCL20	0.96285	0.887748	1.04431	0.360892
NCL	0.894059	0.707672	1.12954	0.347836
ACTR1B	1.01913	0.763371	1.36058	0.897727
EPB41L5	0.85129	0.71064	1.01978	0.0805674
TP53I3	0.8849	0.735235	1.06503	0.195837
PPM1G	0.756274	0.558754	1.02362	0.0704784
IFIH1	0.943874	0.830914	1.07219	0.374452
RPS15	1.08605	0.921272	1.2803	0.32549
SPTBN1	1.09951	0.90244	1.33961	0.346537
AUP1	1.42066	1.0227	1.97347	0.0362785
MRPL19	0.958941	0.675358	1.3616	0.814685
FN1	1.02033	0.946393	1.10005	0.599954
STAT1	0.832159	0.722073	0.959029	0.0111554
IGFBP2	0.948761	0.853019	1.05525	0.33248
IGFBP5	0.953104	0.868476	1.04598	0.311326
USP34	1.03418	0.832186	1.28521	0.761775
CCT4	1.10936	0.847293	1.45249	0.450367
SF3B1	0.807621	0.617161	1.05686	0.119473
HSPE1	0.908406	0.767728	1.07486	0.263136
FHL2	1.07139	0.931581	1.23219	0.333757
HDLBP	0.984688	0.773972	1.25277	0.900046
STK25	1.23115	0.91789	1.65132	0.165117
ID2	0.971473	0.839902	1.12365	0.696692
ODC1	0.9207	0.779816	1.08704	0.329531
GORASP2	0.792576	0.586121	1.07175	0.131073
CEBPZ	0.971317	0.764875	1.23348	0.811327
KYNU	0.721553	0.447717	1.16288	0.18016
COX7A2L	0.919692	0.702372	1.20425	0.542747
PLEK	0.940857	0.830202	1.06626	0.339588
RND3	1.06394	0.913663	1.23894	0.425009
TIA1	0.919779	0.737977	1.14637	0.456737
PCYOX1	1.08959	0.857312	1.3848	0.483047
SUMO1	0.858514	0.655978	1.12358	0.266481
ATP6V1B1	0.96661	0.849939	1.0993	0.604836
MSH6	0.928936	0.748469	1.15292	0.503584
PRRX1	1.02081	0.918897	1.13402	0.70114
DHCR24	0.967386	0.852442	1.09783	0.607411
GPX7	0.982459	0.846614	1.1401	0.815704
CACYBP	0.752131	0.582612	0.970974	0.0288145
ICMT	0.937537	0.748046	1.17503	0.575558
RPL22	1.06117	0.884135	1.27365	0.523766
PARK7	0.867181	0.670033	1.12234	0.27884
ASH1L	0.924145	0.704926	1.21154	0.568001
SFPQ	0.760894	0.549628	1.05337	0.0996267
GON4L	0.973644	0.754488	1.25646	0.837349
IVNS1ABP	0.917625	0.728922	1.15518	0.464252
SMG7	0.804444	0.629171	1.02854	0.0826513
GADD45A	0.866044	0.734661	1.02092	0.086662
PRDM2	1.05886	0.82768	1.35461	0.649051
MRPS15	0.943925	0.781952	1.13945	0.547958
C1orf109	0.933811	0.740381	1.17778	0.563086
RLF	0.99099	0.796724	1.23263	0.935206
CD48	0.890148	0.745555	1.06278	0.198207
MFAP2	1.03557	0.954965	1.12297	0.397907
UAP1	0.825871	0.614321	1.11027	0.205106
GBP1	0.894283	0.801649	0.997622	0.045216
ID3	1.10171	0.961479	1.26238	0.163186
CD46	0.909818	0.731226	1.13203	0.396613
APH1A	0.841197	0.634973	1.1144	0.22815
CNN3	0.967719	0.785809	1.19174	0.757425
PRDX6	0.823207	0.618503	1.09566	0.182311
SYF2	1.06191	0.797518	1.41396	0.680927
STMN1	0.945275	0.820428	1.08912	0.43615
NENF	1.03507	0.883338	1.21288	0.669942
ARID1A	1.00165	0.801382	1.25196	0.988467
CENPF	0.975655	0.827045	1.15097	0.770045
RPA2	1.05558	0.831125	1.34065	0.65743
OSBPL9	1.03763	0.764825	1.40774	0.812398
RCN2	0.810953	0.663374	0.991364	0.0408947
CTSD	1.03794	0.862265	1.24941	0.693879
STAG1	0.979244	0.762221	1.25806	0.869669
RPS25	1.01803	0.872179	1.18827	0.820818
C1orf54	0.936383	0.762298	1.15022	0.531091
CASP8AP2	0.804456	0.612909	1.05586	0.116837
HMGN3	0.857321	0.71683	1.02535	0.0918275
PHF3	0.844494	0.621154	1.14814	0.280812
RAB32	1.11164	0.930999	1.32732	0.242106
MED28	0.991815	0.77623	1.26728	0.947599
RPN2	1.03667	0.824505	1.30342	0.75791
TGIF2	1.03187	0.845461	1.25938	0.757606
SPP1	1.00998	0.909915	1.12106	0.851956
CCNI	0.853486	0.657362	1.10812	0.234333
RARRES1	1.07031	0.99782	1.14806	0.0575677
MFSD1	0.914534	0.729077	1.14717	0.439744
TJP2	1.03747	0.421241	2.55517	0.936247
ITGB1BP1	1.03572	0.779595	1.37599	0.80866
HEATR1	0.909807	0.731922	1.13092	0.394464
RAD23B	0.936869	0.708613	1.23865	0.64715
CTNNAL1	0.954755	0.800545	1.13867	0.606457
SET	1.09134	0.794549	1.49899	0.589359
RAB14	1.05518	0.830418	1.34077	0.66032
NR4A3	1.10316	0.940336	1.29419	0.228212
YLPM1	0.946202	0.730989	1.22478	0.674483
LTBP2	0.936011	0.816663	1.0728	0.342014
RBM25	0.879695	0.688671	1.12371	0.304794
YIPF4	1.0944	0.781727	1.53213	0.599249
BCL11A	1.02562	0.842664	1.2483	0.800765
CRIPT	0.94907	0.698344	1.28981	0.7384
EPCAM	0.8622	0.722576	1.0288	0.0999871
IFIT3	0.951604	0.862761	1.0496	0.321206
IFIT2	0.991436	0.887581	1.10744	0.878919
HELLS	0.900798	0.726423	1.11703	0.341226
DUSP1	1.08245	0.986209	1.18809	0.0953835
MRPS14	1.03238	0.768777	1.38636	0.832241
ENY2	0.935051	0.735428	1.18886	0.583643
UFM1	0.936497	0.716255	1.22446	0.631498
HSPH1	0.970367	0.792315	1.18843	0.771176
FAM53C	1.01797	0.783376	1.32281	0.893999
EGR1	1.05088	0.966203	1.14298	0.246928
TMPO	1.02337	0.845497	1.23867	0.812533
GLT8D2	1.06106	0.925073	1.21704	0.396995
CLU	0.981378	0.908268	1.06037	0.634153
SORBS3	1.12596	0.952249	1.33135	0.165244
TARDBP	0.757682	0.51072	1.12406	0.167943
ZNF706	0.877051	0.690925	1.11332	0.281056
COPS5	0.968799	0.727702	1.28977	0.828128
TRIM25	0.919972	0.728956	1.16104	0.482392
ECHDC2	1.01843	0.824642	1.25776	0.865329
ZMYM2	1.07068	0.817654	1.40201	0.619557
KHDRBS1	0.866216	0.583351	1.28624	0.476454
CCRL2	0.868463	0.620896	1.21474	0.410092
TNFSF10	0.935531	0.858595	1.01936	0.128003
GTF3A	0.984941	0.791376	1.22585	0.891888
MRPS2	1.14128	0.90483	1.43952	0.264566
FMOD	1.01142	0.910089	1.12403	0.833056
COPA	0.721602	0.50907	1.02286	0.0668063
RBBP6	0.809712	0.603219	1.08689	0.159949
ANXA11	0.973857	0.786198	1.20631	0.808352
CBX3	0.78666	0.626582	0.987635	0.0387202
HNRNPA2B1	0.742428	0.566335	0.973274	0.0310781
INHBA	0.994692	0.901072	1.09804	0.91595
SMU1	0.714107	0.531676	0.959134	0.0252744
CLTA	0.805791	0.626691	1.03607	0.0922505
DCAF10	0.732608	0.536744	0.999946	0.0499604
CALD1	0.979716	0.84485	1.13611	0.786241
EGR2	1.10229	0.973452	1.24818	0.124614
ZWINT	0.884828	0.742703	1.05415	0.170793
SSPN	0.9743	0.83944	1.13083	0.731966
ITPR2	0.993594	0.84183	1.17272	0.939422
PRDX4	0.881279	0.730239	1.06356	0.187656
ZC3H13	1.17579	0.932758	1.48214	0.170453
OPTN	0.89414	0.748637	1.06792	0.216911
ATF1	0.750157	0.547983	1.02692	0.0727882
MMP19	1.03413	0.879451	1.216	0.684783
PFDN5	0.763008	0.445843	1.3058	0.3238
SPATS2	0.826075	0.657388	1.03805	0.1011
NR4A1	1.07183	0.980863	1.17122	0.125291
CDK2	0.920658	0.741506	1.14309	0.454033
AMD1	1.00079	0.769337	1.30186	0.995332
MORF4L2	0.687047	0.501625	0.941009	0.0193447
BAZ2B	0.983272	0.735151	1.31514	0.909479
G0S2	0.89341	0.785097	1.01666	0.0873928
PLA2G12A	0.801108	0.645879	0.993644	0.0435923
CKS2	0.965469	0.844796	1.10338	0.605959
OBSL1	0.980288	0.837761	1.14706	0.803851
PI3	1.09642	1.03442	1.16214	0.00194058
SLPI	1.0378	0.954414	1.12846	0.385319
PIGT	1.07358	0.875801	1.31601	0.494352
PARD6B	1.11939	0.897306	1.39644	0.317505
CSE1L	0.980396	0.765291	1.25596	0.875511
STAU1	1.07125	0.791988	1.44897	0.655159
STX16	0.844265	0.675974	1.05446	0.135572
KCNK15	1.03817	0.937341	1.14984	0.472382
PEPD	1.08415	0.905921	1.29744	0.377933
STAMBP	1.07857	0.752726	1.54546	0.680247
USP22	1.05666	0.892168	1.25149	0.523224
USP9X	0.946973	0.774004	1.1586	0.596491
SNRPC	0.880588	0.705856	1.09858	0.2598
RPS10	1.06878	0.818701	1.39524	0.624778
SPDEF	0.924531	0.855925	0.998636	0.046079
KLHDC3	0.867293	0.700714	1.07347	0.190727
MEA1	0.850019	0.673066	1.07349	0.17242
CDKN1A	0.993366	0.869535	1.13483	0.921941
SOX4	0.911436	0.787437	1.05496	0.213917
GLO1	0.864976	0.702365	1.06523	0.172191
SSR1	0.908953	0.709899	1.16382	0.449065
NUP153	0.879796	0.710356	1.08965	0.240663
DEK	0.850175	0.703904	1.02684	0.0919882
RUNX2	1.02975	0.866962	1.22311	0.738432
SCGB1D2	0.967006	0.903609	1.03485	0.332163
SCGB2A1	0.970718	0.91246	1.0327	0.346644
AHNAK	1.08172	0.931407	1.25629	0.303453
CNOT1	1.00489	0.858309	1.1765	0.951644
MT1G	1.00382	0.948396	1.06248	0.895318
ABCC4	0.94442	0.813087	1.09697	0.45414
IRF1	0.911012	0.791376	1.04874	0.19446
UPF3B	0.89124	0.722736	1.09903	0.281554
SOX9	0.979468	0.87561	1.09565	0.71679
NT5C	0.900137	0.719187	1.12661	0.358196
GTF3C4	1.08202	0.836193	1.4001	0.54886
IL1B	1.01889	0.887605	1.1696	0.790312
PAX8	1.01042	0.900544	1.13371	0.859897
THOC2	0.836328	0.63654	1.09882	0.199377
FOSB	1.06786	1.00078	1.13944	0.0473207
SNRPD2	1.07984	0.905297	1.28803	0.393157
PSMF1	1.20309	0.905825	1.59791	0.201643
RBCK1	1.18128	0.923596	1.51086	0.184535
SNRPB	1.011	0.842248	1.21356	0.906539
RRBP1	1.00271	0.841082	1.1954	0.975937
DSTN	1.00242	0.779407	1.28924	0.984982
ITPA	1.12441	0.921031	1.37271	0.249366
ID1	1.06868	0.969476	1.17803	0.181446
RALY	1.20193	0.9102	1.58715	0.194754
EIF2S2	0.907066	0.65667	1.25294	0.553977
ERGIC3	1.2534	0.993027	1.58205	0.057293
AMOT	1.01998	0.889439	1.16967	0.777116
PSMB2	0.914766	0.724832	1.15447	0.453097
COX6B1	1.03408	0.885522	1.20757	0.671894
DNAJC8	0.987391	0.753487	1.2939	0.926704
AHDC1	1.18069	1.00102	1.39261	0.0486048
IFI6	0.968522	0.899055	1.04336	0.399634
ZNF384	1.12465	0.892782	1.41673	0.318668
UXT	0.948459	0.793535	1.13363	0.560871
ELK1	0.777193	0.6101	0.990047	0.0412555
KTN1	0.899629	0.686869	1.17829	0.442325
PPCS	0.847044	0.667048	1.07561	0.173211
EDN2	1.01854	0.916718	1.13168	0.732439
COX7C	1.01783	0.855212	1.21137	0.842265
DYRK2	0.95625	0.761	1.2016	0.701044
YEATS4	0.906304	0.733891	1.11922	0.36083
HP1BP3	1.0398	0.817604	1.32237	0.75036
KLF2	1.12014	0.980212	1.28005	0.0956321
MACF1	0.981883	0.811873	1.18749	0.850504
SMARCA4	1.02168	0.850505	1.22731	0.81867
AAMP	1.04463	0.774589	1.40882	0.774763
AKAP9	0.956839	0.725648	1.26169	0.754536
FGL2	0.964275	0.84084	1.10583	0.602694
ZFP36	1.11251	1.00767	1.22826	0.0347528
PAICS	0.826943	0.65951	1.03688	0.0997256
YWHAH	0.89041	0.720324	1.10066	0.283181
ATF4	0.805808	0.608961	1.06629	0.130828
CDC42EP1	0.972784	0.843681	1.12164	0.704082
MPST	1.05369	0.851981	1.30316	0.629508
CHN1	0.796086	0.664942	0.953096	0.0130272
ORMDL1	0.66711	0.495826	0.897563	0.00749961
HAT1	0.933297	0.711222	1.22471	0.618551
HERC2	1.19369	0.912357	1.56177	0.196676
PSMG2	0.783609	0.594439	1.03298	0.0836678
TWSG1	0.817133	0.671551	0.994275	0.0436628
IVD	1.1976	0.950774	1.50851	0.125697
ISLR	0.988549	0.906411	1.07813	0.794699
LOXL1	1.00784	0.884866	1.14791	0.906328
ANAPC13	0.952946	0.758156	1.19778	0.679529
PALLD	1.06313	0.90999	1.24204	0.440475
DCTD	1.00529	0.759986	1.32976	0.970527
RPAIN	0.870454	0.640516	1.18294	0.375351
PHF20L1	0.801768	0.605602	1.06148	0.122772
ILF3	0.997207	0.791913	1.25572	0.981027
KLK8	0.942784	0.841315	1.05649	0.310531
NEDD8	0.952212	0.776737	1.16733	0.637509
DAD1	0.986139	0.803834	1.20979	0.893527
SAT1	0.910145	0.805164	1.02881	0.132146
LDLR	1.04449	0.914913	1.19243	0.519486
PRKCSH	1.05734	0.843717	1.32504	0.628266
APOE	1.0493	0.939656	1.17173	0.392773
APOC1	0.985019	0.886997	1.09387	0.777765
RPL36	1.04236	0.905291	1.20019	0.564096
BST2	0.977769	0.903196	1.0585	0.578608
LSM7	0.978897	0.799821	1.19807	0.836083
ACTN4	1.12981	0.941422	1.3559	0.189729
ARPC1B	1.24716	0.824955	1.88544	0.294905
LSM4	0.867595	0.702226	1.07191	0.188045
JUND	1.04679	0.853385	1.28403	0.660838
LSP1	1.00203	0.85972	1.1679	0.97928
COL5A1	1.02371	0.945355	1.10857	0.56403
ATXN10	1.12133	0.843969	1.48985	0.429595
PAK4	1.17286	0.993083	1.38518	0.060353
LAMA5	1.05212	0.904241	1.22418	0.5109
ASS1	1.06744	0.934433	1.21938	0.33646
TRIM28	1.02689	0.841383	1.2533	0.794071
EIF2S3	0.862705	0.689681	1.07914	0.195977
GMFG	0.927378	0.783253	1.09802	0.381643
LRRC47	0.92248	0.709769	1.19894	0.546287
DNMT1	0.908285	0.755728	1.09164	0.305185
RBM39	1.03444	0.775651	1.37957	0.817702
ZNF428	0.950882	0.775255	1.1663	0.628796
GINS2	0.876028	0.730241	1.05092	0.154109
SH3BP5	1.13997	0.922024	1.40944	0.226251
TBC1D5	1.02739	0.808234	1.30597	0.825304
CAPN7	0.992563	0.739249	1.33268	0.9604
PDLIM4	1.02962	0.908119	1.16739	0.64863
RPL27	1.05125	0.90179	1.22548	0.522973
NDUFA2	0.967254	0.810781	1.15393	0.711539
UBE2D2	1.012	0.767769	1.33391	0.932557
DNAJB1	0.998878	0.796182	1.25318	0.992259
LRRC41	0.926128	0.792624	1.08212	0.333903
DHX30	1.00315	0.767298	1.31149	0.98167
RAF1	1.00738	0.808552	1.25511	0.947727
PTCD3	1.09489	0.80161	1.49547	0.568769
RAMP1	1.084	0.979607	1.19951	0.118487
RAN	0.864275	0.670966	1.11328	0.258804
SERPINF1	1.00763	0.922002	1.10121	0.8668
GRSF1	0.873408	0.65862	1.15824	0.347282
ANKRD17	1.0067	0.805853	1.2576	0.953115
EIF5A	0.916646	0.728146	1.15395	0.458723
MATN2	0.868298	0.764731	0.985892	0.0293149
PCNA	0.983982	0.824007	1.17501	0.858424
NXT1	1.0802	0.852725	1.36835	0.522552
NASP	0.905741	0.744552	1.10183	0.3221
RBM38	0.870229	0.733985	1.03176	0.109591
ALOX5AP	1.04162	0.945397	1.14764	0.409613
MYH10	0.991011	0.845899	1.16102	0.910999
POSTN	1.00482	0.943303	1.07034	0.881514
TCEAL4	0.774408	0.596068	1.00611	0.0555719
SRRM1	0.888343	0.677911	1.1641	0.390688
GIMAP4	0.936375	0.810928	1.08123	0.370366
KRAS	1.06456	0.908391	1.24758	0.439565
MEIS2	0.973697	0.82704	1.14636	0.748947
PRPF38B	0.71136	0.551483	0.917586	0.00873737
GSTM3	0.96582	0.859689	1.08505	0.558174
NOTCH2	1.04273	0.849358	1.28012	0.689308
FKBP11	0.830731	0.660106	1.04546	0.113886
ARF3	0.937387	0.723184	1.21504	0.625202
TMEM106C	0.868133	0.717672	1.05014	0.145342
SLC38A2	0.841073	0.695569	1.01702	0.0741211
YWHAQ	0.806688	0.642683	1.01254	0.0639596
ROCK2	0.943638	0.707036	1.25942	0.69366
RSAD2	0.952634	0.859007	1.05647	0.357937
IL6ST	0.972649	0.778409	1.21536	0.807236
RPS15A	1.01545	0.867035	1.18928	0.849131
RBM17	0.83242	0.640076	1.08256	0.171252
PUM1	0.922167	0.677544	1.25511	0.606408
GNL2	0.86522	0.676076	1.10728	0.250032
TPGS2	0.758571	0.615012	0.935641	0.00983868
TMEM165	0.819842	0.669049	1.00462	0.0554274
COL4A2	0.988093	0.844451	1.15617	0.8812
FBXO21	0.921164	0.79453	1.06798	0.276455
OASL	0.950785	0.85785	1.05379	0.336226
SYNCRIP	0.73119	0.573534	0.932183	0.0115133
NT5E	1.00137	0.901875	1.11185	0.979506
EHF	0.934951	0.82761	1.05622	0.279705
CD63	0.927679	0.749654	1.14798	0.48986
CDK4	0.877183	0.715146	1.07593	0.208548
KRT7	1.04261	0.912294	1.19153	0.540216
CD164	0.957242	0.774932	1.18244	0.6852
AHI1	1.13294	0.821196	1.56303	0.447144
CCT7	1.41172	0.998649	1.99564	0.0509016
MDM2	1.13688	0.871536	1.48302	0.344131
DYNC1LI2	0.977902	0.795107	1.20272	0.832385
DHX9	0.817592	0.579205	1.15409	0.252172
CEP350	0.95823	0.678378	1.35353	0.808682
PIGC	0.95165	0.71298	1.27022	0.736576
LAMC1	0.769631	0.636854	0.93009	0.0067271
RC3H1	0.833356	0.590131	1.17683	0.300541
ITM2C	0.985848	0.906882	1.07169	0.737934
GCC2	0.923494	0.660234	1.29172	0.642024
ISCU	1.2671	0.940607	1.70692	0.119424
CKAP4	0.902683	0.754981	1.07928	0.261409
RNASEH2B	1.13177	0.678824	1.88693	0.635071
CKAP2	1.13361	0.909181	1.41345	0.265227
LMO7	1.09007	0.902877	1.31607	0.369651
GPNMB	0.976877	0.885517	1.07766	0.64052
VEZF1	0.920447	0.729308	1.16168	0.485165
TRA2B	0.572751	0.392946	0.834833	0.00374323
KCTD3	1.05438	0.817678	1.3596	0.683119
IL1RN	1.029	0.885456	1.19582	0.709185
IMP4	1.06151	0.76918	1.46493	0.71647
YME1L1	0.876361	0.644345	1.19192	0.400303
ODF2	0.982455	0.786455	1.2273	0.876102
C9orf78	1.00713	0.741541	1.36785	0.9637
SMC2	0.989956	0.798554	1.22723	0.926627
KLF4	1.06594	0.932204	1.21886	0.350519
CDK5RAP2	1.10116	0.866313	1.39967	0.43107
FPGS	0.964386	0.772879	1.20335	0.748155
DPM2	1.13737	0.887262	1.45799	0.30967
PSMB7	1.06127	0.81038	1.38984	0.665641
ANP32B	0.904562	0.697646	1.17285	0.449115
RPL35	1.11454	0.944909	1.31463	0.197994
ARPC5L	0.989581	0.773985	1.26523	0.933423
MYC	1.08096	0.962463	1.21406	0.188798
UBAP2	0.80619	0.620681	1.04714	0.106376
DCTN3	0.798129	0.623711	1.02132	0.0730888
GRHPR	0.930683	0.715318	1.21089	0.592679
RPS6	0.98529	0.829151	1.17083	0.866313
GMPR	0.853252	0.76705	0.949141	0.00349415
TMEM14B	0.884516	0.726833	1.07641	0.220587
HMGA1	0.951241	0.815718	1.10928	0.523837
IER3	1.01351	0.911287	1.1272	0.804588
MTCH1	1.01549	0.795656	1.29605	0.901738
NUMA1	0.991029	0.804619	1.22063	0.932452
CREBZF	0.915958	0.746871	1.12332	0.399177
GGH	1.00176	0.850882	1.1794	0.98313
SULF1	0.988219	0.912939	1.06971	0.769419
TGS1	0.861947	0.646046	1.15	0.312546
SORL1	1.01119	0.890896	1.14773	0.863262
MMP7	1.00134	0.941592	1.06488	0.965975
YAP1	1.01978	0.846982	1.22783	0.836196
SLTM	1.0283	0.781161	1.35362	0.842298
THBS1	1.0082	0.903926	1.12451	0.883388
NUSAP1	1.07513	0.286085	4.04045	0.91459
RTF1	0.951324	0.742953	1.21814	0.692395
RPLP1	1.06831	0.927726	1.23021	0.358663
FNBP1L	0.897509	0.712972	1.12981	0.357192
IFI44L	0.956574	0.867762	1.05448	0.371846
IFI44	0.949485	0.857638	1.05117	0.317985
CYP1B1	0.9687	0.855323	1.09711	0.616572
RAB1A	0.856401	0.580421	1.2636	0.434757
EMILIN1	1.08342	0.976035	1.20261	0.132461
FBXO11	0.993966	0.773089	1.27795	0.962351
ATRAID	0.822409	0.656992	1.02947	0.0879272
LRPPRC	0.955013	0.72553	1.25708	0.742703
DUSP5	1.04934	0.940527	1.17074	0.38857
ARL3	1.03005	0.819414	1.29483	0.799771
RPS24	1.0413	0.891957	1.21565	0.608392
BARD1	0.847626	0.652996	1.10027	0.214218
METTL5	1.04343	0.782165	1.39196	0.772501
SSB	0.867519	0.692711	1.08644	0.215771
PPIG	0.871861	0.690387	1.10104	0.249479
ABI2	0.847264	0.639145	1.12315	0.249141
SEC31A	0.738162	0.535965	1.01664	0.0630383
G3BP2	1.00444	0.798432	1.26361	0.969811
ANXA3	0.916373	0.802894	1.04589	0.195404
LEF1	0.976674	0.873546	1.09198	0.678477
ETV6	1.07144	0.827608	1.3871	0.600461
ETNK1	1.17534	0.949417	1.45502	0.137977
C1RL	0.943256	0.792328	1.12293	0.511406
PEX5	1.25937	0.978764	1.62043	0.0729618
PHLDA1	1.06857	0.93912	1.21586	0.314133
LUM	1.01082	0.948198	1.07757	0.741602
SNRPF	1.02914	0.86619	1.22275	0.74397
SLC7A1	1.12481	0.944033	1.3402	0.18828
SMARCC2	0.998616	0.78517	1.27009	0.99099
SBNO1	1.0455	0.781831	1.3981	0.764098
DENR	0.897459	0.681894	1.18117	0.440151
RBM26	0.956714	0.741496	1.2344	0.733603
MBNL2	1.17715	0.92375	1.50006	0.187274
TCF12	1.21118	0.931193	1.57536	0.153157
SORD	1.16087	0.892661	1.50965	0.265777
GTF2A2	1.02961	0.823441	1.28739	0.797995
SRP14	1.02621	0.82023	1.28391	0.820966
COMMD4	0.861606	0.667393	1.11234	0.253027
BCL2A1	0.901315	0.783075	1.03741	0.147586
TSPAN3	0.818471	0.660397	1.01438	0.0673186
DNAJA4	0.961792	0.82834	1.11674	0.60924
TPM1	1.07591	0.889424	1.3015	0.451213
IGF1R	1.01874	0.893641	1.16136	0.781177
PML	0.964083	0.796269	1.16726	0.707749
IQGAP1	0.9538	0.782153	1.16312	0.640305
IGSF6	0.818438	0.676352	0.990372	0.0394552
CDH11	1.03543	0.915753	1.17075	0.578478
TCF25	0.912152	0.679244	1.22492	0.541027
NCOR1	0.919792	0.703748	1.20216	0.540493
NPEPPS	0.943739	0.718231	1.24005	0.677677
SLC39A6	0.90204	0.742633	1.09566	0.298748
GALNT1	0.843341	0.692734	1.02669	0.0895952
EIF4A3	0.838248	0.649936	1.08112	0.174105
CSNK1D	0.809076	0.618338	1.05865	0.122473
CBX4	0.891892	0.709361	1.12139	0.327434
IGFBP4	1.11925	0.978451	1.2803	0.100514
FKBP10	0.984037	0.840848	1.15161	0.84104
BRD4	1.16593	0.941423	1.44397	0.159483
NFIC	1.03489	0.856656	1.2502	0.722144
COL6A1	1.00294	0.908205	1.10756	0.953769
SOD1	0.863393	0.701313	1.06293	0.166163
COL6A2	0.996868	0.902197	1.10147	0.950875
APP	1.04114	0.872326	1.24263	0.655093
EMP3	0.917227	0.778823	1.08023	0.300544
SAE1	1.05501	0.869556	1.28001	0.587207
RPS11	1.12928	0.954236	1.33643	0.157119
RCN3	0.997809	0.887685	1.12159	0.970676
RERE	0.942994	0.80227	1.1084	0.476572
EPHA2	1.08348	0.940411	1.24831	0.267144
RPL11	1.13126	0.955292	1.33964	0.152791
KIAA0319L	0.998409	0.786293	1.26775	0.989574
SERBP1	0.883969	0.673183	1.16076	0.374871
RPS8	1.0795	0.901213	1.29307	0.406185
PTPRF	1.00561	0.832651	1.2145	0.953655
LMO4	0.809258	0.680674	0.962131	0.0165191
MTF2	0.85453	0.644505	1.133	0.274686
CD53	0.971774	0.869396	1.08621	0.614203
ALDH9A1	0.98537	0.783261	1.23963	0.899857
ATP1B1	0.972395	0.853029	1.10846	0.675271
UFC1	0.893067	0.701531	1.1369	0.358497
FCGR2A	1.01622	0.885026	1.16686	0.819527
SDHC	0.951289	0.741411	1.22058	0.69457
PRCC	0.822657	0.592189	1.14282	0.244432
ISG20L2	0.841946	0.613279	1.15587	0.287311
HDGF	0.833937	0.623752	1.11495	0.220342
RGS16	1.01555	0.903656	1.1413	0.795569
SF3B4	0.9315	0.681743	1.27276	0.655918
ECM1	0.980294	0.879283	1.09291	0.719807
MCL1	1.01522	0.814564	1.26531	0.893042
CTSK	0.989336	0.900072	1.08745	0.82414
PIP5K1A	1.01197	0.786	1.30292	0.926441
ANP32E	0.858048	0.694694	1.05981	0.155368
SELENBP1	1.01218	0.892009	1.14854	0.851084
ENSA	0.803032	0.608969	1.05894	0.120133
POGZ	1.00975	0.814177	1.2523	0.929602
SMYD2	0.898719	0.713877	1.13142	0.363377
ADAM15	1.0166	0.829725	1.24557	0.87376
JTB	0.949377	0.784511	1.14889	0.593482
RAB13	0.973853	0.773626	1.2259	0.821506
S100A8	1.01309	0.940783	1.09096	0.73061
TPM3	0.56183	0.404054	0.781214	0.000608125
UBAP2L	0.75239	0.541555	1.04531	0.0899163
SLC39A1	0.678946	0.397629	1.15929	0.156047
ILF2	0.888616	0.675556	1.16887	0.398492
INTS3	0.869323	0.697022	1.08422	0.214039
SCCPDH	0.809455	0.643942	1.01751	0.0701048
ACP1	0.858192	0.683903	1.0769	0.186722
SRP9	0.78639	0.626799	0.986614	0.0378561
GUK1	0.938097	0.752453	1.16954	0.570053
PARP1	0.925522	0.735894	1.16401	0.508199
PDIA6	0.828549	0.693737	0.989559	0.0379119
EML4	0.997916	0.791069	1.25885	0.985954
SNRPG	1.02159	0.843989	1.23656	0.826504
MEIS1	0.906797	0.753621	1.09111	0.300034
CIAO1	0.853158	0.571444	1.27375	0.437368
TPRKB	0.902698	0.69904	1.16569	0.432619
DUSP11	0.844664	0.638198	1.11792	0.237812
UBXN4	0.788782	0.601611	1.03419	0.0860252
POLR2D	0.756283	0.565577	1.01129	0.0595363
PKP4	1.01189	0.81163	1.26156	0.916335
HSPD1	0.826295	0.669179	1.0203	0.0761958
SPAG16	0.829125	0.642127	1.07058	0.150729
VGLL4	1.05034	0.867482	1.27175	0.614767
RAB5A	0.87592	0.641826	1.19539	0.403702
SLC25A38	0.968633	0.796274	1.1783	0.749891
GOLGA4	0.888133	0.695026	1.13489	0.342937
CTDSPL	1.00924	0.808048	1.26053	0.935379
RPL32	1.09664	0.940853	1.27823	0.237971
TMF1	0.76799	0.571927	1.03126	0.0792146
LRIG1	0.839632	0.738035	0.955215	0.00790125
COL8A1	1.0598	0.963153	1.16615	0.233865
LPP	0.877322	0.688936	1.11722	0.288592
SLIT2	1.09813	0.933735	1.29146	0.257925
SCD5	1.01243	0.904959	1.13267	0.829124
NDUFS6	0.90126	0.755993	1.07444	0.246334
MYO10	0.880898	0.747987	1.03743	0.128598
RPL37	0.982325	0.840011	1.14875	0.823284
SKP2	0.754843	0.592187	0.962177	0.0231255
PLK2	1.11407	0.971096	1.27811	0.12321
PAM	0.992948	0.864007	1.14113	0.920565
DDX46	0.919638	0.677351	1.24859	0.5913
G3BP1	0.982057	0.703228	1.37144	0.91538
TPBG	1.02298	0.912204	1.14722	0.697585
PHIP	0.766569	0.592007	0.992603	0.0437709
ZMYM4	0.986995	0.756632	1.2875	0.923103
IGFBP3	0.937446	0.822816	1.06805	0.331697
CCT6A	0.815861	0.625734	1.06376	0.132743
LUC7L2	0.597644	0.413308	0.864196	0.00622608
TMEM47	1.0254	0.893766	1.17642	0.720474
NDUFB11	0.936301	0.777001	1.12826	0.489121
NONO	0.775514	0.571765	1.05187	0.102094
OGT	0.986812	0.83439	1.16708	0.876754
MFHAS1	1.05597	0.900486	1.2383	0.50277
CCDC25	0.8674	0.682995	1.10159	0.243402
MTDH	1.00597	0.815703	1.24061	0.955644
EBAG9	0.898163	0.732138	1.10184	0.303021
POLR2K	0.988902	0.821338	1.19065	0.906218
NFIB	1.00392	0.861228	1.17026	0.960069
CDKN2A	0.960886	0.899835	1.02608	0.233536
SIGMAR1	0.821168	0.66847	1.00875	0.0605168
UGCG	0.955792	0.78297	1.16676	0.656802
POLE3	0.882599	0.713667	1.09152	0.249282
GTF3C5	1.00237	0.808722	1.24238	0.982766
CIZ1	1.28645	0.9888	1.6737	0.0606452
LCN2	1.01622	0.953704	1.08283	0.619402
PARD3	1.05693	0.824596	1.35473	0.661983
ADD3	1.06476	0.855379	1.3254	0.574318
TCF7L2	1.05293	0.813028	1.36361	0.695848
MKI67	1.00462	0.874416	1.1542	0.948159
PPRC1	1.11824	0.882768	1.41652	0.354258
ADAM12	1.02938	0.916381	1.15631	0.625483
RGS10	1.09063	0.956749	1.24324	0.194186
SERPING1	0.922712	0.810452	1.05052	0.224252
SSRP1	0.887184	0.684076	1.1506	0.366835
SERPINH1	0.864524	0.713696	1.04723	0.13669
RPS3	1.03022	0.877209	1.20991	0.716677
EI24	0.993616	0.788538	1.25203	0.956698
TAGLN	0.991442	0.899665	1.09258	0.862325
DSN1	1.0198	0.820183	1.26801	0.859958
SOGA1	1.26766	1.05931	1.51701	0.00962984
FAU	0.992952	0.8376	1.17712	0.935058
ITGB1	0.94233	0.77583	1.14456	0.549304
ARID5B	1.20485	0.981699	1.47872	0.0745509
SAP18	1.01125	0.811303	1.26046	0.920744
LYPD1	0.952363	0.879835	1.03087	0.227161
CCT5	0.751164	0.600121	0.940223	0.0124861
IL18	0.971221	0.849864	1.10991	0.668074
TWF1	0.884613	0.697324	1.1222	0.312451
UPF2	0.864522	0.677333	1.10344	0.242278
THYN1	0.931347	0.755225	1.14854	0.506039
QDPR	0.944625	0.749999	1.18976	0.628427
PIGF	1.04696	0.733359	1.49466	0.800548
BICD1	0.90227	0.762561	1.06758	0.23086
BAG3	1.14922	0.897096	1.47221	0.271054
PTPN14	1.07801	0.890293	1.3053	0.441594
ZFP36L2	1.04012	0.910419	1.1883	0.562671
TMEM123	0.983376	0.816119	1.18491	0.860111
GJA1	0.96198	0.869917	1.06379	0.450115
FARP1	1.09738	0.883523	1.363	0.400784
PLOD2	0.899324	0.783214	1.03265	0.132456
CARHSP1	1.06644	0.85382	1.33201	0.570712
BCL2L11	1.16809	0.90015	1.51578	0.242528
SMARCA5	0.963766	0.739054	1.2568	0.785255
HNRNPU	0.753527	0.549867	1.03262	0.0783581
RANBP2	0.992313	0.734609	1.34042	0.959883
AHCTF1	0.759658	0.577042	1.00006	0.050054
NR4A2	0.996588	0.87774	1.13153	0.957928
RBMS1	1.08818	0.819534	1.4449	0.559088
ING1	1.14906	0.877011	1.50551	0.31348
UBP1	0.75524	0.582688	0.97889	0.0339063
CEBPG	0.921588	0.746357	1.13796	0.447923
THY1	1.05335	0.953019	1.16424	0.308818
UCHL1	0.974303	0.909694	1.0435	0.457105
ENAH	1.00513	0.819513	1.2328	0.960789
PDLIM3	1.03919	0.909901	1.18686	0.570633
LY96	1.00545	0.884193	1.14333	0.93398
CXADR	0.965496	0.822039	1.13399	0.668767
BTG3	0.904331	0.796168	1.02719	0.121813
C21orf91	0.913652	0.742776	1.12384	0.392653
ADAMTS1	1.02191	0.918167	1.13738	0.691457
KLF10	1.03299	0.865314	1.23316	0.719463
AZIN1	0.977228	0.794046	1.20267	0.827817
DBI	0.893975	0.748995	1.06702	0.214441
SLC7A7	1.03979	0.881445	1.22659	0.643424
LARP1	0.976189	0.784019	1.21546	0.829411
VSIG4	1.11295	0.999526	1.23925	0.0510187
VBP1	0.839343	0.661215	1.06546	0.150152
GNAQ	0.908627	0.710666	1.16173	0.444706
KCNMA1	0.96158	0.781885	1.18257	0.710503
PTDSS1	1.22286	0.955785	1.56456	0.109539
RPL30	1.11257	0.923605	1.34019	0.261359
EEF1A1	0.955223	0.781668	1.16731	0.654308
UBE2L6	0.933156	0.822584	1.05859	0.282322
ATAD2	0.949785	0.798394	1.12988	0.560871
SEC13	0.819799	0.599311	1.12141	0.213832
SSBP3	0.994078	0.795503	1.24222	0.958335
MMP14	1.05123	0.938527	1.17747	0.387861
MX1	0.972948	0.8891	1.0647	0.550876
RER1	0.883661	0.678533	1.1508	0.358758
DUSP2	1.07393	0.939543	1.22754	0.29571
COLEC12	1.07574	0.932019	1.24163	0.318377
EIF5B	0.853561	0.6972	1.04499	0.125101
B4GALT5	1.17564	0.963462	1.43455	0.111064
TSR2	1.08652	0.813167	1.45176	0.57466
NBL1	1.08162	0.961709	1.21648	0.190634
FCER1G	0.959998	0.860885	1.07052	0.46279
SON	1.02768	0.769201	1.37302	0.853443
LAD1	0.983573	0.832638	1.16187	0.845491
CSRP1	0.910822	0.739291	1.12215	0.380265
PTMS	1.1064	0.93928	1.30325	0.226205
BTG2	0.990504	0.867248	1.13128	0.888082
GPBP1L1	0.88917	0.671016	1.17825	0.413424
CTBP1	0.904648	0.704919	1.16097	0.431098
ARHGAP35	1.181	0.974277	1.43158	0.0901658
DFFA	1.021	0.809878	1.28717	0.860396
TMPRSS3	0.878847	0.77807	0.992677	0.0376865
ITGB2	0.987699	0.884808	1.10255	0.825464
SAFB	0.898581	0.677672	1.1915	0.457574
S100A1	0.947295	0.851509	1.05386	0.319492
ADAR	0.974514	0.773643	1.22754	0.826491
LMNA	1.04822	0.858309	1.28015	0.644234
IER2	1.09748	0.943949	1.27598	0.226381
LY6E	0.999207	0.898869	1.11075	0.988282
SQSTM1	1.03357	0.87471	1.22127	0.6982
RPL8	1.03605	0.885895	1.21166	0.657526
AP2M1	0.806079	0.624642	1.04022	0.097537
ASRGL1	0.911296	0.825896	1.00553	0.0642847
RPL29	1.08546	0.924859	1.27394	0.31549
PDZK1IP1	0.995652	0.92857	1.06758	0.902548
PDPN	1.03465	0.931295	1.14947	0.525847
LAPTM5	0.998909	0.905792	1.1016	0.982563
RBBP4	0.837939	0.665047	1.05578	0.133718
MXRA8	1.01589	0.930876	1.10868	0.723619
USP1	0.852927	0.697464	1.04304	0.121265
FUBP1	0.85702	0.653959	1.12313	0.263434
DNAJB4	0.98636	0.76995	1.2636	0.913464
VCAM1	0.950877	0.846592	1.06801	0.395409
ZNF281	0.910115	0.678638	1.22055	0.529354
NLRP3	1.08965	0.792891	1.49748	0.596601
DDR2	1.11505	0.945483	1.31504	0.195699
PEA15	0.888771	0.741288	1.0656	0.202776
OLFML2B	1.00169	0.900707	1.11399	0.975159
ATF3	1.08871	0.989383	1.19801	0.0816315
IER5	0.956729	0.778516	1.17574	0.674042
WDR26	0.845825	0.633357	1.12957	0.256593
FRZB	0.978755	0.895301	1.06999	0.636746
SMC6	0.734708	0.544474	0.991409	0.0437583
PDLIM5	1.01489	0.810213	1.27128	0.897632
CTSS	0.934299	0.836771	1.04319	0.226981
VPS72	0.908746	0.698719	1.1819	0.475468
CDC42EP3	1.02738	0.811862	1.3001	0.822106
S100A11	0.956187	0.834669	1.0954	0.518246
S100A9	1.02207	0.961148	1.08685	0.486301
CLDN1	0.982927	0.89576	1.07858	0.716272
COL6A3	0.999579	0.91127	1.09645	0.992888
YY1AP1	0.830685	0.615253	1.12155	0.225872
ATP1A1	1.04972	0.902224	1.22133	0.529945
FSTL1	1.07643	0.940381	1.23216	0.285374
ELF3	1.02658	0.877764	1.20063	0.74268
IGFBP7	0.88169	0.752593	1.03293	0.119034
SSR2	0.94366	0.74546	1.19456	0.629747
PRKCI	0.991624	0.844786	1.16399	0.918066
MNDA	0.976551	0.8461	1.12712	0.745684
IFI16	0.958657	0.857964	1.07117	0.455841
RYBP	0.790271	0.56904	1.09751	0.160114
PPP4R2	0.779366	0.598315	1.0152	0.0645891
THOC7	0.855243	0.68316	1.07067	0.172499
ADAMTS9	0.984853	0.854829	1.13466	0.832674
TIPARP	1.01174	0.816615	1.25349	0.914979
CCNL1	0.877425	0.705388	1.09142	0.240261
PTX3	0.987502	0.899354	1.08429	0.792067
CXCL3	0.974453	0.838392	1.13259	0.735912
MTHFD2L	0.855188	0.63218	1.15686	0.310222
TOPBP1	0.873078	0.675556	1.12835	0.299651
WDR43	0.920277	0.697436	1.21432	0.557006
ZNF148	1.28967	0.919053	1.80976	0.141118
YEATS2	0.941047	0.749159	1.18208	0.601502
POLR2H	0.825647	0.654669	1.04128	0.105599
RFC4	0.817983	0.678822	0.985673	0.0347178
RPL39L	0.884091	0.77097	1.01381	0.0777952
TKT	0.895272	0.724366	1.1065	0.306029
SLBP	0.941412	0.770394	1.15039	0.555027
LRPAP1	1.02078	0.804527	1.29517	0.865522
PLXNB1	1.01457	0.863266	1.1924	0.860625
APEH	0.920837	0.70643	1.20032	0.541969
TEX264	0.883928	0.696946	1.12107	0.308929
WDR82	0.794001	0.613986	1.0268	0.0786811
HMGB2	0.894442	0.768909	1.04047	0.148231
ABCE1	0.930324	0.71089	1.21749	0.598753
NIPBL	0.754074	0.568957	0.999423	0.049532
RHOBTB3	0.99456	0.847788	1.16674	0.946612
SERINC5	0.833404	0.681387	1.01933	0.0761303
UQCRQ	0.991329	0.845856	1.16182	0.914351
CITED2	1.24944	1.06305	1.46852	0.00689746
RPS14	1.07208	0.918428	1.25145	0.377843
CAMLG	1.10775	0.853296	1.4381	0.442174
COL1A2	1.00541	0.918538	1.10049	0.90689
SOX17	0.931063	0.822923	1.05341	0.256835
RAD21	0.926241	0.751313	1.1419	0.473087
OXR1	0.988381	0.795375	1.22822	0.91603
ALDH7A1	1.17153	0.882182	1.55578	0.274031
COX6C	1.04089	0.902301	1.20076	0.58252
YWHAZ	0.953308	0.776944	1.16971	0.646855
FZD6	0.93424	0.777009	1.12329	0.469392
SLC25A32	0.45714	0.0550589	3.79553	0.468549
GEM	1.03159	0.880799	1.20818	0.699724
PSIP1	0.8518	0.710393	1.02136	0.083305
UBAP1	0.813066	0.605749	1.09134	0.168213
SYK	0.883198	0.749483	1.04077	0.138107
NFIL3	1.07518	0.88695	1.30337	0.460364
HNRNPK	0.667698	0.455396	0.978974	0.0385645
CYBB	0.990342	0.895435	1.09531	0.850235
NDUFB6	0.908647	0.751499	1.09866	0.322759
VCP	0.801732	0.642538	1.00037	0.0503816
STOML2	0.815865	0.647275	1.02836	0.0848637
PCF11	0.893873	0.676591	1.18093	0.429784
ZNF22	0.827729	0.654643	1.04658	0.114197
NSD1	0.962136	0.758424	1.22056	0.750491
DDX21	1.04445	0.807215	1.35141	0.740777
IFI27	0.961942	0.898466	1.0299	0.265283
CLMN	1.03861	0.809108	1.33321	0.766203
HTRA1	1.04979	0.930502	1.18437	0.429795
CEP57	0.861605	0.666237	1.11426	0.256239
BRD7	0.925051	0.69971	1.22296	0.584427
CKB	1.00163	0.908018	1.10489	0.974062
LARP6	0.9979	0.817993	1.21738	0.983463
NOLC1	1.04376	0.831648	1.30998	0.711728
CCT2	1.02181	0.80946	1.28987	0.855945
PCBD1	0.944324	0.778599	1.14532	0.560679
ARIH1	1.1363	0.816983	1.58042	0.447792
TRIM44	0.855011	0.657615	1.11166	0.242168
CRABP1	0.955694	0.907152	1.00683	0.0883965
RPL27A	1.02279	0.875914	1.1943	0.775687
WEE1	0.863081	0.711135	1.04749	0.136137
MCM7	0.980216	0.805443	1.19291	0.841925
TMED3	0.957899	0.765257	1.19903	0.70731
RRAD	1.11011	1.00611	1.22486	0.0373988
FAM111A	0.850138	0.682541	1.05889	0.147276
MRPL16	0.903968	0.700886	1.16589	0.436758
YWHAB	1.13219	0.860432	1.48977	0.375322
SCG5	1.05025	0.959044	1.15013	0.290172
NUDT21	0.954979	0.737709	1.23624	0.72652
SNRPD1	0.783045	0.628579	0.975469	0.029146
GOLGA2	1.01118	0.814285	1.25569	0.91983
COQ4	1.02683	0.781904	1.34847	0.848985
URM1	1.28855	0.988517	1.67966	0.0608523
GPRC5B	0.839757	0.728499	0.968006	0.0160236
ZNF91	0.857294	0.643426	1.14225	0.292975
RRM1	0.905385	0.743223	1.10293	0.32361
TPM4	1.06278	0.867055	1.3027	0.557645
ANKRD11	0.946077	0.743312	1.20415	0.65241
SERTAD3	1.02542	0.840399	1.25117	0.804733
LAIR1	0.989541	0.848998	1.15335	0.89299
ZNF146	1.02628	0.828449	1.27136	0.812306
SPINT2	1.06215	0.902255	1.25037	0.468884
EEF2	1.03665	0.851693	1.26177	0.71962
KLK5	1.02076	0.966195	1.0784	0.463542
CD320	0.946471	0.798113	1.12241	0.527087
PRDX2	1.01609	0.848885	1.21623	0.861863
CD300A	1.02794	0.861303	1.22681	0.760101
TK1	0.909122	0.794357	1.04047	0.166422
SRRM2	1.08643	0.90776	1.30026	0.365856
POLR2G	0.852469	0.67228	1.08095	0.187681
CTNNB1	1.00261	0.782014	1.28542	0.98362
SF1	0.939406	0.668686	1.31973	0.718546
SCARA3	0.984099	0.889934	1.08823	0.754773
SETD5	0.937698	0.747433	1.1764	0.57825
RNF187	0.912077	0.71555	1.16258	0.457304
DDIT4	1.07408	0.953942	1.20935	0.237665
NT5DC2	1.05597	0.902639	1.23534	0.496298
ARF4	0.702653	0.533506	0.925427	0.0120208
FILIP1L	0.978746	0.848832	1.12854	0.767481
DTYMK	0.999109	0.809752	1.23275	0.99337
TAP1	0.891518	0.802509	0.990399	0.032376
CDC40	1.03955	0.779725	1.38595	0.791528
STIP1	0.908834	0.717046	1.15192	0.429257
ATXN2L	0.906635	0.708137	1.16077	0.436903
FEN1	0.813357	0.668234	0.989997	0.0393772
COL3A1	1.01877	0.945954	1.09718	0.623124
CDKN2AIP	0.855255	0.64807	1.12868	0.269281
STAT3	0.993563	0.776046	1.27205	0.959148
AHCYL1	0.840478	0.673963	1.04813	0.122916
SNTB2	1.00333	0.774425	1.29989	0.97995
MAT2A	1.01926	0.8286	1.2538	0.856696
PPIC	1.0666	0.906169	1.25544	0.438178
STXBP6	0.901702	0.803144	1.01236	0.0797697
MECP2	0.923905	0.700737	1.21815	0.574748
UPF3A	0.981606	0.799855	1.20466	0.858954
AR	0.918678	0.825528	1.02234	0.119956
SLC25A6	1.01241	0.856177	1.19715	0.885329
UBE2V2	0.898596	0.653251	1.23609	0.511056
EFNA1	0.981885	0.830978	1.1602	0.829986
CXCL10	0.93552	0.875463	0.999696	0.0489594
SNUPN	0.899723	0.662773	1.22139	0.498037
PTK2	0.88985	0.71062	1.11429	0.30917
RNASE6	1.03142	0.920239	1.15604	0.594963
CD52	0.922017	0.806384	1.05423	0.235024
PCBP1	0.979754	0.77162	1.24403	0.866686
HINT1	0.971862	0.798975	1.18216	0.775199
ANTXR1	1.02822	0.914285	1.15634	0.642369
FASN	0.9824	0.842449	1.1456	0.820852
CNBP	0.81328	0.559625	1.1819	0.278509
ZNF32	0.943599	0.753345	1.1819	0.613342
HNRNPF	0.774525	0.599852	1.00006	0.0500558
PCDH7	1.07831	0.929366	1.25111	0.320182
TOR1AIP2	0.941931	0.664603	1.33499	0.736713
BRD3	1.05944	0.845879	1.32692	0.615176
CHD3	1.00168	0.826154	1.2145	0.986376
UBE2E3	0.956372	0.752867	1.21489	0.714794
UBE2E1	0.829028	0.656267	1.04727	0.115812
CRTAP	1.02711	0.790219	1.33501	0.841535
UBB	0.905176	0.823149	0.995376	0.0398224
FOS	1.06742	0.979352	1.16341	0.137524
EMX2	1.02574	0.93424	1.1262	0.593983
CD14	1.0257	0.9175	1.14665	0.655538
PA2G4	0.91682	0.706545	1.18967	0.513535
STAT2	0.906959	0.737021	1.11608	0.356258
HSPA4	1.01321	0.77544	1.32389	0.923376
KIF5B	0.89463	0.666671	1.20054	0.458089
CDCA4	0.912987	0.7435	1.12111	0.384926
CHCHD7	0.853611	0.67473	1.07992	0.18711
LSM3	0.918076	0.731925	1.15157	0.459722
RPS9	1.11314	0.918212	1.34944	0.275166
TSEN34	1.03644	0.821729	1.30725	0.7625
NDUFA3	1.01831	0.87986	1.17855	0.807724
SCAND1	1.0159	0.823303	1.25354	0.883093
JUNB	1.09923	0.974489	1.23994	0.123688
CHD7	0.906228	0.757448	1.08423	0.281877
KRT19	1.02405	0.88921	1.17934	0.741448
ASXL1	1.04688	0.823705	1.33053	0.708001
RSL1D1	0.973053	0.78042	1.21323	0.808239
CLSTN1	1.0682	0.880165	1.2964	0.504237
BPTF	0.86576	0.685147	1.09398	0.227238
ATF7IP	0.940567	0.711778	1.2429	0.666563
CAMTA1	0.900639	0.727221	1.11541	0.337543
RRM2	0.877923	0.749652	1.02814	0.106183
RPS21	1.00223	0.867602	1.15774	0.975875
C3AR1	1.02078	0.894007	1.16552	0.761184
RPS7	0.997309	0.843377	1.17934	0.974868
RNASEH1	0.943461	0.729712	1.21982	0.657031
PRNP	0.978986	0.824162	1.1629	0.80894
ZNF217	0.944336	0.778906	1.1449	0.559988
PPIH	0.928011	0.72232	1.19228	0.558963
JMJD1C	1.06097	0.792506	1.42039	0.690907
MAL	1.01583	0.956739	1.07857	0.607465
LAMB2	1.14384	0.949057	1.3786	0.158242
MRPL13	0.943158	0.782636	1.1366	0.538687
ID4	0.975911	0.890015	1.0701	0.603951
CEBPB	1.05791	0.853057	1.31196	0.608193
PAIP1	0.679196	0.515385	0.895071	0.00601107
BSG	1.02297	0.838475	1.24806	0.822912
ZNF24	0.859387	0.689154	1.07167	0.178497
FIBP	1.0823	0.827829	1.41499	0.563052
HCFC1	1.00035	0.811088	1.23376	0.997425
MRPL52	0.989089	0.82467	1.18629	0.90585
EFEMP2	1.02825	0.882375	1.19824	0.721181
RPL38	0.931345	0.791286	1.09619	0.392334
RARG	1.22933	1.01703	1.48596	0.0327983
RELA	0.968671	0.707456	1.32633	0.842634
NOC3L	1.02305	0.779527	1.34264	0.869522
RHOD	1.14583	0.972992	1.34937	0.102728
CKS1B	0.930208	0.777739	1.11257	0.428304
IQCB1	0.975734	0.752265	1.26559	0.853147
GOLGB1	1.03945	0.796609	1.35632	0.775642
TNKS	1.19267	0.937144	1.51786	0.152074
TRIB1	1.04514	0.906303	1.20524	0.543777
C1QA	1.0024	0.907673	1.10701	0.962283
OLR1	1.03325	0.907433	1.17652	0.621482
DAG1	0.757042	0.600947	0.953682	0.018152
SMARCC1	0.91139	0.72928	1.13897	0.414607
CHD2	0.983565	0.750258	1.28942	0.904521
NUDT4	0.954308	0.787934	1.15581	0.6323
EIF1AX	0.798761	0.650345	0.981047	0.0321603
TOMM20	0.831008	0.670093	1.03057	0.0918373
CNP	0.993535	0.762042	1.29535	0.96178
JUP	1.15553	0.937892	1.42366	0.174552
NET1	1.08598	0.916041	1.28745	0.342128
HOXB2	1.08257	0.979649	1.19631	0.11957
CTSF	1.04087	0.884281	1.22519	0.630135
MGA	1.14056	0.851694	1.52739	0.377435
PRPF8	1.04471	0.856656	1.27404	0.665779
DDX23	0.856841	0.63617	1.15406	0.309197
PHLDA3	0.95694	0.846811	1.08139	0.480441
ATP2A2	0.909568	0.709754	1.16564	0.453894
MRPL11	1.01733	0.821322	1.26012	0.874952
NR1D2	1.04011	0.816254	1.32536	0.750454
RPL15	0.974384	0.804469	1.18019	0.790689
SRP72	0.779882	0.579917	1.0488	0.100022
RAB1B	1.05363	0.796468	1.39381	0.714436
SEZ6L2	0.997645	0.884383	1.12541	0.969412
CTBP2	0.986421	0.766322	1.26974	0.915477
UBE2C	1.005	0.884002	1.14256	0.93924
MARCKSL1	0.894209	0.76894	1.03988	0.146481
PSMD2	0.826368	0.646642	1.05604	0.127468
CSRP2	0.939788	0.807165	1.0942	0.42365
DDIT3	0.83569	0.684579	1.02016	0.0777562
CTDSP2	1.09329	0.87037	1.37331	0.443296
BANF1	0.954719	0.767367	1.18781	0.677596
POLD4	0.852579	0.644382	1.12804	0.264204
MLXIP	1.07403	0.863243	1.33629	0.521715
AURKAIP1	0.974959	0.79724	1.19229	0.804914
RUVBL1	0.995818	0.759251	1.3061	0.975842
ARL4D	0.97378	0.858854	1.10408	0.678385
SSNA1	1.07977	0.87159	1.33768	0.482483
YES1	0.850228	0.669325	1.08002	0.18376
BASP1	0.996516	0.899261	1.10429	0.946891
TYMS	0.886744	0.741241	1.06081	0.188703
PXMP2	1.00481	0.797008	1.26679	0.967636
NFATC2IP	0.833966	0.642103	1.08316	0.173474
CHD9	1.00373	0.727865	1.38414	0.981906
MAGEF1	0.731944	0.59536	0.899863	0.00306407
PAWR	0.914174	0.687765	1.21511	0.536552
ARIH2	0.880304	0.668519	1.15918	0.363899
ATOX1	1.0063	0.800659	1.26475	0.957075
TBL1XR1	0.880494	0.707443	1.09588	0.254311
RPLP2	1.06422	0.907617	1.24785	0.443416
JUN	1.12277	0.979408	1.28712	0.0966259
CD151	0.983665	0.809993	1.19457	0.868019
POLR2L	0.951198	0.790976	1.14387	0.594973
RPS27	1.04321	0.899998	1.20921	0.574482
IMP3	0.964449	0.750819	1.23886	0.77691
IMPDH2	0.949123	0.788688	1.14219	0.580465
MLF1	0.950155	0.821357	1.09915	0.491475
WDR6	0.978025	0.820037	1.16645	0.80476
SUZ12	1.06117	0.763597	1.47471	0.723626
GRINA	0.908756	0.755212	1.09352	0.31095
THBD	1.01938	0.868548	1.1964	0.81428
EXOSC4	0.897608	0.756609	1.06488	0.215371
TAF7	0.927009	0.720853	1.19212	0.554799
MRFAP1L1	0.851243	0.66082	1.09654	0.212532
DPM3	0.878388	0.757125	1.01907	0.0871356
SAMD4B	1.1578	0.97896	1.36931	0.0869768
MAGED1	0.914961	0.759937	1.10161	0.348093
RAD23A	0.934868	0.745711	1.17201	0.559278
GADD45GIP1	1.00064	0.838225	1.19453	0.99433
PTPN11	1.05286	0.813278	1.36303	0.695763
EGR3	1.10363	0.972433	1.25254	0.126744
VWA1	0.962143	0.811013	1.14144	0.658023
SHARPIN	0.979336	0.795264	1.20601	0.844164
CDC42EP4	0.920054	0.764944	1.10662	0.376413
SERTAD2	1.13029	0.854287	1.49547	0.391209
RCC1	0.980907	0.781577	1.23107	0.867903
PRKRA	0.819345	0.58587	1.14586	0.244292
HCLS1	1.02467	0.887373	1.18322	0.739847
PAK2	1.05948	0.822312	1.36505	0.654969
MCFD2	1.02472	0.797824	1.31615	0.848327
NRIP1	0.966261	0.822007	1.13583	0.677377
TSPYL5	1.01515	0.900585	1.14429	0.805592
OXTR	0.962285	0.882579	1.04919	0.383491
MUC16	1.02873	0.942908	1.12236	0.523948
POLR2A	0.993073	0.814456	1.21086	0.945225
TMEM45A	1.12404	0.9533	1.32536	0.164219
SETD2	0.869392	0.658307	1.14816	0.323976
COA4	0.761493	0.619381	0.936212	0.00972697
SNRPE	0.969371	0.79337	1.18442	0.760897
MRPS16	0.967933	0.735025	1.27464	0.816482
LDOC1	1.00158	0.865096	1.1596	0.983114
AP1S2	0.771779	0.64965	0.916867	0.00320395
ADI1	0.80458	0.633506	1.02185	0.0746283
ZNF721	0.886298	0.680489	1.15435	0.370635
EWSR1	0.850029	0.641074	1.12709	0.258982
HMGN4	0.938412	0.753881	1.16811	0.569349
PYCR1	0.871661	0.746577	1.0177	0.0822188
NDUFB1	0.906361	0.759036	1.08228	0.277341
PTP4A2	0.798333	0.619952	1.02804	0.0808766
SOCS3	1.01964	0.902703	1.15172	0.754364
XPOT	1.00713	0.802626	1.26375	0.951052
IFITM2	0.999447	0.890417	1.12183	0.992511
RAB11B	0.94113	0.768551	1.15246	0.557179
BRCC3	0.904056	0.738745	1.10636	0.327596
SP1	1.03411	0.764743	1.39835	0.827554
P4HB	0.779454	0.636888	0.953934	0.015625
ZFP36L1	1.19281	0.970498	1.46605	0.0938548
IFIT1	0.984352	0.89963	1.07705	0.731243
MORF4L1	0.818367	0.614598	1.08969	0.170059
IRS2	1.05741	0.929685	1.20268	0.395377
POLR1D	1.14677	0.875218	1.50257	0.320574
PPP1CC	0.978429	0.736852	1.29921	0.880187
KRT10	0.998842	0.810949	1.23027	0.991303
KPNA4	0.735508	0.540041	1.00172	0.0512908
RPS23	1.05898	0.897177	1.24996	0.498161
LILRB4	0.924173	0.803338	1.06318	0.270031
HEXIM1	0.942176	0.74458	1.19221	0.619899
EMID1	0.972818	0.870462	1.08721	0.62707
TEAD1	1.1246	0.92877	1.36173	0.228987
NAP1L1	1.02393	0.828017	1.2662	0.827222
MT1X	0.996388	0.887167	1.11906	0.951297
BCAM	0.97798	0.864721	1.10607	0.722916
COL4A1	0.924491	0.793802	1.0767	0.312661
PTMA	0.822173	0.6311	1.0711	0.146782
ISG15	0.97135	0.898719	1.04985	0.46351
THSD4	1.01233	0.932792	1.09865	0.769098
TCEA1	0.71594	0.547337	0.93648	0.0147293
MCRS1	0.994815	0.739784	1.33777	0.972559
ARL4C	1.08754	0.959016	1.2333	0.190934
SUMO2	0.785487	0.621397	0.992909	0.0434369
RPL14	0.999476	0.837052	1.19342	0.995378
NOC2L	1.0074	0.814685	1.2457	0.945739
ZNF292	0.760008	0.572893	1.00824	0.0570308
LITAF	1.03018	0.863524	1.22899	0.741235
SF3B3	0.99805	0.790091	1.26075	0.986939
CLDN4	1.14943	0.964347	1.37004	0.120021
TSPYL1	1.32751	1.02258	1.72337	0.0333629
PNRC2	1.02949	0.806662	1.31387	0.815353
HMGB1	1.05226	0.818139	1.35338	0.691575
IL1RAP	0.852778	0.721335	1.00817	0.0622267
S100A4	0.975843	0.893983	1.0652	0.584347
SRGAP3	1.14012	0.930994	1.39622	0.204668
SUPT5H	1.16752	0.967555	1.40882	0.106125
ZBTB44	0.921409	0.740882	1.14592	0.461922
XRCC6	0.883948	0.664677	1.17555	0.396409
MYL6B	0.993579	0.818539	1.20605	0.948059
NCOR2	1.11403	0.936151	1.32571	0.223751
PRPF40A	0.85823	0.623905	1.18056	0.347372
PLXNB2	1.16204	0.969537	1.39276	0.104125
MYO6	0.898533	0.730904	1.10461	0.309827
HDAC2	1.09032	0.893358	1.33072	0.394959
TCF4	0.886585	0.678482	1.15852	0.377807
CD47	0.862354	0.716584	1.03778	0.117006
TLE1	0.942823	0.775908	1.14564	0.553679
FLNA	0.93456	0.809003	1.0796	0.357873
LAGE3	0.945196	0.815358	1.09571	0.454703
WDR45	1.05992	0.830444	1.35281	0.640156
DYNC1H1	0.95	0.756106	1.19362	0.65965
PCBP2	0.866719	0.681176	1.1028	0.244504
TBC1D9B	1.06606	0.848757	1.339	0.582309
SERPINA1	0.95837	0.87323	1.05181	0.370358
SVIL	1.16772	0.964454	1.41383	0.11205
C5AR1	1.14935	0.994646	1.32811	0.0591365
TOPORS	0.756494	0.575501	0.994408	0.0454832
SPTAN1	1.15641	0.92987	1.43815	0.191434
PARVA	1.00771	0.768223	1.32186	0.955757
FAM114A1	0.947562	0.761887	1.17849	0.628345
PSAP	0.973415	0.784259	1.20819	0.806914
RPL37A	1.05999	0.920245	1.22096	0.419275
GPAA1	0.935947	0.782926	1.11888	0.467375
TEAD4	1.11001	0.914932	1.34668	0.289883
S100A6	0.951657	0.866699	1.04494	0.299017
RPL12	1.16889	0.977179	1.39822	0.0877497
NOL8	0.891298	0.642409	1.23662	0.49096
MRPL42	1.05654	0.77819	1.43445	0.724453
RPS4X	1.08833	0.911621	1.29929	0.34909
MAN1A2	0.716709	0.543394	0.945302	0.018363
TFDP1	1.05074	0.861193	1.282	0.625822
QRICH1	0.88551	0.662974	1.18274	0.410282
DDX42	0.881877	0.680945	1.1421	0.340679
RPL23A	1.16948	0.990153	1.3813	0.0652636
UBL5	0.94875	0.804474	1.1189	0.531913
ASPH	0.915522	0.724966	1.15617	0.458535
GFPT1	0.993182	0.754241	1.30782	0.961138
UVRAG	0.868974	0.718664	1.05072	0.147238
MT1F	1.02024	0.928153	1.12146	0.678027
TPM2	1.02002	0.896175	1.16098	0.764068
YTHDF2	0.803246	0.588162	1.09698	0.168253
TLK1	0.871345	0.635878	1.19401	0.391551
MDM4	0.881761	0.686495	1.13257	0.324501
IPO9	1.033	0.802547	1.32964	0.80095
EGFL6	0.931029	0.832608	1.04108	0.209968
CNOT7	0.98001	0.767779	1.25091	0.871178
FOXJ3	1.01103	0.799573	1.2784	0.927017
HMGN2	0.805795	0.654597	0.991918	0.0417005
SMC5	0.949738	0.760785	1.18562	0.648661
TOP1	0.996896	0.757027	1.31277	0.98234
RPL39	1.01037	0.878263	1.16236	0.885215
APRT	0.975801	0.814045	1.1697	0.791081
SMG5	1.22476	0.945885	1.58586	0.124062
ARMCX6	0.896223	0.690609	1.16305	0.409944
MAFB	0.988578	0.85164	1.14753	0.879968
PHACTR4	0.915329	0.725535	1.15477	0.455534
COL5A2	1.02992	0.946163	1.12109	0.49574
AIF1	0.970899	0.862555	1.09285	0.624706
MRPS18B	0.988322	0.791329	1.23435	0.917513
GNL1	0.985219	0.776822	1.24952	0.902254
TRIM27	0.734962	0.578135	0.934329	0.0119147
ATXN2	1.14191	0.852864	1.52891	0.372846
DCTN1	1.26716	0.996905	1.61068	0.0530352
LGR4	0.887314	0.778401	1.01147	0.0735614
IPO7	0.900606	0.702834	1.15403	0.407935
MT1H	1.00535	0.938494	1.07697	0.879246
MT1M	1.0086	0.927275	1.09705	0.841795
CFI	0.883591	0.760069	1.02719	0.107218
NAP1L4	0.85815	0.648858	1.13495	0.283506
RNPS1	1.02515	0.779663	1.34792	0.858862
ANKRD28	0.870185	0.666278	1.1365	0.307385
STK38L	1.04755	0.865241	1.26828	0.633921
TSN	0.80704	0.604134	1.07809	0.146773
SFT2D2	0.984861	0.771831	1.25669	0.902368
GSTM2	1.08482	0.860847	1.36706	0.490188
LBH	0.944164	0.802278	1.11114	0.489239
RPS29	1.05058	0.89785	1.22929	0.538158
EMP2	1.07873	0.929271	1.25222	0.319282
CSNK1E	1.06307	0.834538	1.35418	0.620415
CPNE1	1.18794	0.997199	1.41516	0.0537869
ZBED1	0.888329	0.731085	1.07939	0.233522
PHB2	1.11265	0.885001	1.39887	0.360728
DDX3X	1.06563	0.812098	1.39832	0.646552
CEBPD	1.07615	0.939125	1.23316	0.290912
SLC12A8	1.12609	0.944447	1.34267	0.18579
APOL6	0.936989	0.831253	1.05617	0.286715
CCNL2	0.951006	0.811999	1.11381	0.533238
UBA52	1.00251	0.827687	1.21425	0.979563
HCG18	0.894105	0.672874	1.18808	0.440264
KIAA0040	0.888592	0.743891	1.06144	0.192758
RDH14	0.613319	0.440075	0.854765	0.00389477
MRPL20	0.86812	0.692543	1.08821	0.219925
MRPL33	0.834759	0.678657	1.02677	0.0872866
DDOST	0.875296	0.681917	1.12351	0.295716
PDCD6	0.79045	0.560903	1.11394	0.179111
PRKDC	0.962052	0.771331	1.19993	0.73147
EID1	1.06305	0.822255	1.37435	0.640824
HP	1.02168	0.951864	1.09661	0.552613
LSM14A	1.00599	0.792015	1.27777	0.960965
RBM15B	0.895786	0.666087	1.2047	0.466595
PECAM1	0.890338	0.741433	1.06915	0.21353
SPON1	0.93436	0.873933	0.998966	0.0465573
GTF2I	0.937206	0.74151	1.18455	0.587341
RBM8A	1.08384	0.845311	1.38968	0.52553
FBXO17	1.14535	1.01845	1.28806	0.0235069
CCL5	0.922614	0.847527	1.00435	0.0629311
NUDT3	0.998563	0.579485	1.72071	0.995868
DCP1A	0.894011	0.673959	1.18591	0.437056

## Sheet: Table S5
Supplementary table 5 . The performance of 110 predictive models in training and testing cohorts.
Model	TCGA	GSE13876	GSE17260	GSE19829	GSE26712
Enet[α=0.1] + StepCox[both]	0.75374	0.60131	0.6287	0.67589	0.61196
SuperPC+plsRcox	0.7633	0.55895	0.63887	0.63241	0.60246
plsRcox + Lasso	0.75437	0.56191	0.6304	0.65217	0.58498
Enet[α=0.9]	0.75391	0.56149	0.6304	0.65217	0.58524
plsRcox + Enet[α=0.6]	0.75535	0.55915	0.62489	0.65217	0.5878
SuperPC + StepCox[both]	0.74788	0.57582	0.605	0.63636	0.61297
Enet[α=0.8]+plsRcox	0.74988	0.56875	0.61939	0.66008	0.57939
Enet[α=0.8] + StepCox[forward]	0.75049	0.56843	0.61897	0.66008	0.57886
Lasso	0.75376	0.56205	0.6287	0.64822	0.58353
Enet[α=0.2]	0.75464	0.55233	0.62532	0.65217	0.59175
Enet[α=0.2] + StepCox[both]	0.74752	0.56296	0.63294	0.65613	0.57499
plsRcox + Enet[α=0.4]	0.75383	0.55716	0.62786	0.64822	0.58695
Enet[α=0.4]	0.75379	0.55722	0.62743	0.64822	0.58728
StepCox[forward] + Enet[α=0.4]	0.75235	0.55749	0.62743	0.64822	0.58642
SuperPC + Enet[α=0.6]	0.74274	0.57686	0.61854	0.65217	0.58149
Enet[α=0.5]	0.7532	0.55894	0.62532	0.64822	0.58609
plsRcox + Enet[α=0.2]	0.75162	0.55398	0.62828	0.64822	0.58826
Enet[α=0.5] + StepCox[forward]	0.7532	0.56181	0.61854	0.64822	0.58826
SuperPC + Lasso	0.74237	0.57652	0.61727	0.65613	0.57762
SuperPC + Enet[α=0.9]	0.7423	0.57653	0.61685	0.65613	0.57748
Ridge+plsRcox	0.79164	0.5275	0.59949	0.65217	0.59746
Enet[α=0.3] + StepCox[both]	0.75208	0.56219	0.61008	0.66008	0.5836
Enet[α=0.5]+plsRcox	0.75298	0.56118	0.62108	0.64427	0.58813
StepCox[forward] + Enet[α=0.3]	0.75193	0.55598	0.62913	0.64427	0.58537
Enet[α=0.7]+plsRcox	0.75076	0.55951	0.61516	0.65217	0.58905
plsRcox + Enet[α=0.3]	0.75196	0.55594	0.62913	0.64427	0.5853
SuperPC + StepCox[backward]	0.74618	0.57518	0.61897	0.6087	0.61738
Enet[α=0.7] + StepCox[forward]	0.75115	0.55894	0.61558	0.65217	0.58853
SuperPC + Enet[α=0.5]	0.74242	0.57638	0.6177	0.64822	0.58064
Enet[α=0.1]	0.75284	0.54597	0.62278	0.64822	0.59326
CoxBoost + StepCox[both]	0.75303	0.56056	0.61516	0.63636	0.59529
StepCox[forward] + Enet[α=0.2]	0.75213	0.55283	0.62616	0.64032	0.588
CoxBoost+plsRcox	0.75876	0.54572	0.62489	0.62846	0.60068
CoxBoost + StepCox[forward]	0.75879	0.54566	0.62405	0.62846	0.60088
SuperPC + Enet[α=0.4]	0.73952	0.57447	0.61897	0.64427	0.57893
CoxBoost + Enet[α=0.3]	0.75781	0.55046	0.62786	0.62451	0.59523
plsRcox + Enet[α=0.1]	0.74588	0.54738	0.61981	0.65217	0.59043
CoxBoost + Enet[α=0.2]	0.75832	0.54879	0.62532	0.62451	0.59779
StepCox[both] + Enet[α=0.5]	0.78888	0.53686	0.59949	0.63241	0.59667
CoxBoost + Enet[α=0.8]	0.75881	0.55065	0.62405	0.62451	0.59595
SuperPC + Enet[α=0.8]	0.74113	0.57583	0.61558	0.64427	0.57709
StepCox[both] + Enet[α=0.8]	0.78934	0.53696	0.59907	0.63241	0.59582
StepCox[both] + Lasso	0.78903	0.53653	0.59949	0.63241	0.59608
SuperPC + Enet[α=0.2]	0.73791	0.57119	0.62405	0.63636	0.58399
CoxBoost + Enet[α=0.7]	0.75864	0.55053	0.62362	0.62451	0.59549
CoxBoost	0.74918	0.5486	0.62405	0.64427	0.58662
StepCox[both] + Enet[α=0.9]	0.78871	0.53831	0.60034	0.62846	0.59681
CoxBoost + Enet[α=0.1]	0.75815	0.54728	0.62574	0.62451	0.59694
CoxBoost + Lasso	0.75883	0.55015	0.62278	0.62451	0.59628
plsRcox + StepCox[forward]	0.80271	0.52349	0.59822	0.64427	0.58353
CoxBoost + Enet[α=0.9]	0.75886	0.5506	0.62235	0.62451	0.59575
StepCox[both] + Enet[α=0.6]	0.78881	0.53786	0.59992	0.62846	0.59641
SuperPC + Enet[α=0.3]	0.73803	0.57262	0.61939	0.64032	0.58097
StepCox[both] + Enet[α=0.3]	0.78898	0.53931	0.60034	0.62451	0.59792
Enet[α=0.3]+plsRcox	0.75357	0.55505	0.62278	0.63241	0.58248
Enet[α=0.3] + StepCox[forward]	0.75369	0.55563	0.62151	0.63241	0.58268
Enet[α=0.2]+plsRcox	0.7552	0.54893	0.63209	0.62451	0.58419
SuperPC + Enet[α=0.1]	0.73333	0.56419	0.61727	0.64427	0.58563
Enet[α=0.3] + RSF	0.92313	0.50162	0.61685	0.57708	0.52425
StepCox[both]+plsRcox	0.78751	0.53534	0.59822	0.62846	0.59306
Ridge + StepCox[both]	0.78876	0.53298	0.59653	0.62846	0.5947
Enet[α=0.1] + StepCox[forward]	0.76052	0.56298	0.61643	0.62846	0.57045
CoxBoost + Ridge	0.75571	0.54369	0.62405	0.6166	0.59615
plsRcox + Ridge	0.74459	0.53013	0.61389	0.65217	0.59385
Enet[α=0.1]+plsRcox	0.76076	0.56105	0.61981	0.6166	0.5715
Ridge	0.74067	0.52625	0.61008	0.66008	0.59155
plsRcox + StepCox[both]	0.78798	0.52639	0.59568	0.62055	0.59595
Enet[α=0.1] + RSF	0.92338	0.50198	0.61092	0.56126	0.52185
RSF+plsRcox	0.71474	0.5847	0.60457	0.64822	0.56079
RSF + StepCox[forward]	0.7143	0.58459	0.60373	0.64822	0.56066
RSF + Enet[α=0.5]	0.71511	0.58118	0.60246	0.64427	0.56027
Ridge + RSF	0.9254	0.50162	0.58933	0.56522	0.52014
RSF + Lasso	0.71474	0.58022	0.60119	0.64427	0.56092
SuperPC + StepCox[forward]	0.76771	0.45078	0.64987	0.63241	0.59786
SuperPC + Ridge	0.71691	0.54213	0.60457	0.65217	0.58189
RSF + Enet[α=0.4]	0.7145	0.57921	0.59907	0.64032	0.5602
RSF + StepCox[both]	0.70835	0.59113	0.59272	0.63636	0.56355
StepCox[both] + RSF	0.92633	0.50162	0.58256	0.55336	0.52215
RSF + Enet[α=0.2]	0.71462	0.57773	0.59992	0.62846	0.56119
Enet[α=0.2] + RSF	0.92513	0.49964	0.6232	0.5	0.53017
RSF + Enet[α=0.1]	0.71435	0.57506	0.60161	0.62451	0.56224
Enet[α=0.4] + RSF	0.92313	0.50162	0.61685	0.5	0.52014
RSF + Ridge	0.71262	0.57131	0.59865	0.6166	0.56217
Enet[α=0.9] + RSF	0.9235	0.50162	0.60881	0.5	0.5233
plsRcox + survival-SVM	0.68511	0.52052	0.59992	0.66403	0.5784
Enet[α=0.3] + survival-SVM	0.72696	0.51907	0.62235	0.59289	0.5836
Enet[α=0.6] + RSF	0.92401	0.5	0.59653	0.5	0.52326
plsRcox + RSF	0.92572	0.50197	0.58975	0.5	0.52326
Enet[α=0.7] + survival-SVM	0.72886	0.5111	0.62616	0.59684	0.57433
RSF	0.9254	0.50162	0.58933	0.5	0.52014
Enet[α=0.5] + survival-SVM	0.72798	0.51111	0.6232	0.59684	0.57479
StepCox[backward] + RSF	0.92633	0.50162	0.58256	0.5	0.52215
Ridge + survival-SVM	0.68392	0.51663	0.59822	0.65217	0.57854
Enet[α=0.2] + survival-SVM	0.7212	0.52274	0.61389	0.58498	0.58353
CoxBoost + survival-SVM	0.73169	0.52343	0.61897	0.56917	0.58274
SuperPC + RSF	0.92513	0.50162	0.57536	0.5	0.52156
SuperPC + survival-SVM	0.68297	0.53025	0.58764	0.64427	0.57242
Enet[α=0.5] + RSF	0.92401	0.5	0.59653	0.5	0.49517
Enet[α=0.1] + survival-SVM	0.71233	0.49188	0.62193	0.59289	0.58846
RSF + survival-SVM	0.68743	0.5372	0.57578	0.64032	0.55507
Ridge + GBM	0.87916	0.49964	0.60373	0.5	0.5
StepCox[both] + survival-SVM	0.69631	0.48097	0.59949	0.60079	0.57939
StepCox[forward] + GBM	0.8578	0.49964	0.59695	0.5	0.5
SuperPC + GBM	0.86077	0.5	0.56266	0.5	0.5
Ridge + SuperPC	0.60763	0.52661	0.48815	0.66403	0.53996
plsRcox + SuperPC	0.60729	0.52592	0.47714	0.66403	0.53963
StepCox[both] + SuperPC	0.59749	0.5277	0.52286	0.60474	0.53549
RSF + SuperPC	0.61941	0.50253	0.5398	0.58893	0.52215
Enet[α=0.7] + SuperPC	0.5451	0.50812	0.50085	0.59289	0.49501
CoxBoost + SuperPC	0.5394	0.54447	0.50169	0.48221	0.50874

## Sheet: Table S6
Supplementary table 6. Coefficients of 22 SRGs in SRGM
Genes	Coefficients
PI3	0.397956
SOGA1	0.386299
AUP1	0.330023
CCDC80	0.289192
FBLN1	0.281322
TSC22D1	0.25422
RPS12	0.208845
LAMC1	0.162903
RAB34	0.139552
MRPS12	0.114324
HSP90AB1	-0.125881
LUC7L2	-0.156854
KLF5	-0.165731
CD44	-0.187765
SPON1	-0.20001
DAP	-0.232122
COA4	-0.23841
LAMC2	-0.242348
GNAS	-0.274967
MAGED2	-0.297881
MMP9	-0.339504
CD200	-0.375012

## Sheet: Table S7
Supplementary table 7 . Overview of Previous Ovarian Cancer Prognosis Studies
Title	Number of Genes	Model	Genesets	Source
Ovarian cancer-specific dysregulated genes with prognostic significance: scRNA-Seq with bulk RNA-Seq data and experimental validation	4	TAMSigScore	SLAMF7, GNAS, TBX2-AS1, LYPD6	https://nyaspubs.onlinelibrary.wiley.com/doi/10.1111/nyas.14748
A novel tumor mutational burden-based risk model predicts prognosis and correlates with immune infiltration in ovarian cancer	7	TMBrisk	CBWD1, ST7L, RFX5-AS1, C3orf38, LRFN1, LEMD1, HMGB3	https://www.ncbi.nlm.nih.gov/pmc/articles/PMC9393426/
A risk model of gene signatures for predicting platinum response and survival in ovarian cancer	8	PS	GJA8, PNLDC1, SLC5A1, VSTM2L, CACNA1C, SEZ6L, GDF3, SYNM	https://www.ncbi.nlm.nih.gov/pmc/articles/PMC8973612/
Establishment of a novel glycolysis-related prognostic gene signature for ovarian cancer and its relationships with immune infiltration of the tumor microenvironment	8	Bi2021	ACTN3, ESRRB, DCN, PSMC4, CXCR4, FBP1, ARTN, GMPPB	https://translational-medicine.biomedcentral.com/articles/10.1186/s12967-021-03057-0
Ovarian cancer subtypes based on the regulatory genes of RNA modifications: Novel prediction model of prognosis	4	Zheng2022	ALYREF, ZC3H13, WTAP, METTL1	https://www.ncbi.nlm.nih.gov/pmc/articles/PMC9760687/
Identification of a five-gene signature of the RGS gene family with prognostic value in ovarian cancer	5	Hu2021	RGS11, RGS10, RGS13, RGS4, RGS3	https://www.sciencedirect.com/science/article/pii/S0888754321001385?via%3Dihub
m6A RNA methylation regulators were associated with the malignancy and prognosis of ovarian cancer	3	Zhang2021	HNRNPA2B1, KIAA1429, WTAP	https://www.ncbi.nlm.nih.gov/pmc/articles/PMC8806923/
Construction of a novel prognostic-predicting model correlated to ovarian cancer	8	Feng2020	TMC4, KLHL14, CXCR4, CCDC80, KRTCAP3, DEFB1, SYNE4, FOXQ1	https://www.ncbi.nlm.nih.gov/pmc/articles/PMC7414523/
A prognostic risk model for ovarian cancer based on gene expression profiles from gene expression omnibus database	10	Fan2022	CMTM6, IGFBP3, COLGALT1, MTMR9, RNF121, SNAI2, ZBTB16, ORAI2, GPR39, F2R	https://link.springer.com/article/10.1007/s10528-022-10232-5
Integrated analysis of single-cell RNA-seq and bulk RNA-seq unveils heterogeneity and establishes a novel signature for prognosis and tumor immune microenvironment in ovarian cancer	7	Wang2023	COL16A1, ENOSF1, SPOCK2, AP1M2, GRB7, RIPK4, CXCR4	https://ovarianresearch.biomedcentral.com/articles/10.1186/s13048-022-01074-1
Establishment and validation of an RNA binding protein-associated prognostic model for ovarian cancer	10	Liang2021	C2orf15, MRPL46, ZNF239, MRPL14, ISG20, LUC7L2, SRP9, PARP4, PAPOLA, STRAP	https://www.ncbi.nlm.nih.gov/pmc/articles/PMC7869493/
A methylation-driven genes prognostic signature and the immune microenvironment in epithelial ovarian cancer	6	Tan2022	SLC9A1, MARVELD1, PI3, MFAP4, MSX1, IL18BP	https://academic.oup.com/carcin/article/43/7/635/6594150
Screening and Identification of a Prognostic Model of Ovarian Cancer by Combination of Transcriptomic and Proteomic Data	9	Jiang2023	AKT_pS473, ERCC5, P38MAPK, RAB11, FOXO3A, AR, BETACATENIN, Sox2, IGFRb	https://www.mdpi.com/2218-273X/13/4/685
Systematic Construction and Validation of an Immune-Related Gene-Based Model to Predict Prognosis for Ovarian Cancer	5	Fu2022	PI3, CXCL9, CXCL11, OGN, IL27RA	https://www.ncbi.nlm.nih.gov/pmc/articles/PMC9050317/
Development and Validation of an Immune-Related Prognostic Signature for Ovarian Cancer Based on Weighted Gene Coexpression Network Analysis	4	An2020	CH25H, HSPB7, LOC158830, PPM2C	https://pubmed.ncbi.nlm.nih.gov/33381581/
Immune-Related Genes' Prognostic, Therapeutic and Diagnostic Value in Ovarian Cancer Immune-Related Gene Biomarker in Ovarian Cancer	10	Ding2023	IL27RA, OBP2A, PI3, HSP90AB1, AKT2, CSPG5, CD3D, TEC, ISG20, FGF7	https://www.ncbi.nlm.nih.gov/pmc/articles/PMC10126801/
Construction and validation of a novel aging-related gene signature and prognostic nomogram for predicting the overall survival in ovarian cancer	8	Liu2021	JAK2, IL2RG, EEF1E1, UBB, EPS8, FOXO1, STAT5A, PAPPA	https://onlinelibrary.wiley.com/doi/10.1002/cam4.4404
Construction of a new tumor immunity-related signature to assess and classify the prognostic risk of ovarian cancer	11	He2020	HLA-A, HLA-DOB, HLA-F, HSPA1L, IFNγ, LTA, PSMB8, PSMC1, PSME2, TAP1, UBR1	https://www.aging-us.com/article/103868/text
A Comprehensive Analysis of Prognostic Indicators in Serous Ovarian Cancer Based on Leukocyte Migration and Immune Microenvironment	9	Pan2023	CXCR2, CCR7, SELL, CD2, TREM1, TBX21, CCL13, ITGAM, SIRPG	https://www.imrpress.com/journal/FBL/28/6/10.31083/j.fbl2806130/htm
Prognostic signature of ovarian cancer based on 14 tumor microenvironment-related genes	14	Nie2021	ELN, FBLN1, ANGPT2, FBL, COMP, PPL, PLD2, PDLIM4, EMP1, MYC, ITGAM, FRAT2, WDR45, ADSL	https://journals.lww.com/md-journal/fulltext/2021/07160/prognostic_signature_of_ovarian_cancer_based_on_14.19.aspx
Machine learning-assisted analysis of epithelial mesenchymal transition pathway for prognostic stratification and immune infiltration assessment in ovarian cancer	7	Li2023	SEINC2, GAS1, EMP1, CXCR4, IFI27, CD48, LYAR	https://www.frontiersin.org/articles/10.3389/fendo.2023.1196094/full
Exosome-Associated Gene Signature for Predicting the Prognosis of Ovarian Cancer Patients	4	Zhu2023	USF1, SNRPA1, PIGR, MRPL15	https://www.hindawi.com/journals/jir/2023/8727884/
Effects of Autophagy-Related Genes on the Prognosis and Immune Microenvironment of Ovarian Cancer	7	Zhang2022	CAPN1, CDKN1B, DNAJB1, GNAI3, MTMR14, RHEB, SIRT2	https://www.hindawi.com/journals/bmri/2022/6609195/
Identification of epigenetic genes for predicting prognosis and immunotherapy response of ovarian cancer	26	Shen2022	APOBEC3G, BCOR, BRD9, CARM1, CBX5, CHD2, DDB2, EHMT1, ELP3, EYA4, HIRA, HLCS, MAZ, NFRKB, NIPBL, PADI4, PAXIP1, PHF20, RB1, RSF1, SETD8, SMARCAL1, SMARCD1, TRIM24, TRIM27, WDR77	https://academic.oup.com/jjco/article/52/7/742/6569537?login=false
Identification and Verification of Necroptosis-Related Gene Signature With Prognosis and Tumor Immune Microenvironment in Ovarian Cancer	5	Wang2022	UBD, ISG20, CXCL11, ATP1A3, HLA-DOB	https://www.frontiersin.org/articles/10.3389/fimmu.2022.894718/full
Prognostic risk factors of serous ovarian carcinoma based on mesenchymal stem cell phenotype and guidance for therapeutic efficacy	3	Yang2023	AKAP12, MMP17, PER1	https://translational-medicine.biomedcentral.com/articles/10.1186/s12967-023-04284-3#MOESM12
Development of a five-gene signature as a novel prognostic marker in ovarian cancer	5	Wang2019	IGF2, PEG3, DCN, LYPD1, RARRES1	https://pubmed.ncbi.nlm.nih.gov/30569721/
Development of a novel transcription factors-related prognostic signature for serous ovarian cancer	17	Li2021	CBX5, CREB3, FOXJ1, FOXK2, IRF4, LHX2, RB1, SPDEF, STAT2, TBX2, TEAD1, TFAM, TRIM38, ZHX3, ZNF124, ZNF8, ZXDB	https://www.nature.com/articles/s41598-021-86294-z
Comprehensive characterization of 11 prognostic alternative splicing events in ovarian cancer interacted with the immune microenvironment	11	Yue2022	TSEN54, SMC6, EDNRA, AGO2, ATRIP, FLT3LG, CCT7, PIGV, CYTIP, ZDHHC6, ZNF630	https://www.nature.com/articles/s41598-021-03836-1/tables/2
Identification and verification of a ten-gene signature predicting overall survival for ovarian cancer	10	Liu2020	AFDN, BMPR1B-DT, C18orf21, CACNA1C, FBXO16, IL18BP, NOC2LP1, PAPOLA, RTL8A, STX18	https://www.sciencedirect.com/science/article/pii/S0014482720304845?via%3Dihub
Machine learning and bioinformatics models to identify gene expression patterns of ovarian cancer associated with disease progression and mortality	7	Hos2019	TLR4, BSCL2, CDH1, ERBB2, PTPRE, SCGB2A1, BRCA2	https://www.sciencedirect.com/science/article/pii/S1532046419302321?via%3Dihub
Multi‐omics analysis of tumor mutational burden combined with prognostic assessment in epithelial ovarian cancer based on TCGA database	7；4	LJh2020	B3GALT1, LIN7B, ANGPT2, D2HGDH, TAF13, PFDN4 and DNAJC19	https://www.medsci.org/v17p3200.htm
Transcriptome-based signature predicts the effect of taxol in serous ovarian cancer	6	Taxol score	CLIP2, LAX1, PCK2, THOC1, LEPR, GSTZ1	https://journals.plos.org/plosone/article?id=10.1371/journal.pone.0192812
Bioinformatic profiling identifies a platinum-resistant-related risk signature for ovarian cancer	7	Wu2020	LYPD6B, CD38, CMBL, KIAA2022, LYRRC17, ZHX3, AKR1B10	https://www.ncbi.nlm.nih.gov/pmc/articles/PMC6997076/
Molecular Signature for Lymphatic Invasion Associated with Survival of Epithelial Ovarian Cancer	21	Paik2018	HTR3A, PCP4, CAPN9, MASP1, CYP8B1, GDF5, AOAH, ADORA3, CLCNKB, EBI3, LILRB3, C16orf54, PODNL1, DCN, USH2A, FGD2, TNFAIP8L2, SP140, WISP1, SH2D4B, RUNX1	https://www.e-crt.org/journal/view.php?doi=10.4143/crt.2017.104
CD4+ conventional T cells-related genes signature is a prognostic indicator for ovarian cancer	11	Hua2023	CD3D, KLRB1, ITK, IL2RB, CCR7, ICOS, TSC22D1, IFNG, DNAJA1, SPON1, MYLK	https://www.frontiersin.org/articles/10.3389/fimmu.2023.1151109/full
Glycosylation-Related Genes Predict the Prognosis and Immune Fraction of Ovarian Cancer Patients Based on Weighted Gene Coexpression Network Analysis (WGCNA) and Machine Learning	4	ZC2022	ALG8, DCTN4, DCTN6, UBB	https://www.hindawi.com/journals/omcl/2022/3665617/
A novel autophagy-related gene signature associated with prognosis and immune microenvironment in ovarian cancer	9	YJ2023	FOXO1, CASP8, CTSD, FLNC, GSK3B, IL1B, PEN1, RNASEL, SNCA	https://pubmed.ncbi.nlm.nih.gov/37120633/
Molecular Features, Prognostic Value, and Cancer Immune Interactions of Angiogenesis-Related Genes in Ovarian Cancer	3	Ji2023	CXCL12, CXCL9, FOXJ1	https://link.springer.com/article/10.1007/s43032-022-01123-6
Construction and validation of a transcription factors-based prognostic signature for ovarian cancer	6	CQy2022	ZNF304, HSF1, SNAI2, MLXIP, ZNF518A, RFXANK	https://pubmed.ncbi.nlm.nih.gov/35227285/
A Novel pyroptosis-related signature for predicting prognosis and evaluating tumor immune microenvironment in ovarian cancer	6	Yjn2023	CITED2, EXOC6B, MIA2, NRAS, SETBP1, TRPV46	https://ovarianresearch.biomedcentral.com/articles/10.1186/s13048-023-01275-2
An EMT-based gene signature enhances the clinical understanding and prognostic prediction of patients with ovarian cancers	11	EMTG	ESR2, PKD1, CXCL9, TNFSF11, FOXN1, LEFTY1, MYL2, MMP7, SFRP2, CXCR4, HMGB3	https://ovarianresearch.biomedcentral.com/articles/10.1186/s13048-023-01132-2
Development of a necroptosis-related gene signature and the immune landscape in ovarian cancer	2	Nie2023	MAPK10, STAT4	https://ovarianresearch.biomedcentral.com/articles/10.1186/s13048-023-01155-9
Construction autophagy-related prognostic risk signature to facilitate survival prediction, individual treatment and biomarker excavation of epithelial ovarian cancer patients	5	DEARGs	PEX3, DNAJB9, RB1, HSP90AB1, CXCR4	https://ovarianresearch.biomedcentral.com/articles/10.1186/s13048-021-00791-3
Identification of NAD+ Metabolism-Derived Gene Signatures in Ovarian Cancer Prognosis and Immunotherapy	12	Lin2022	CXCL11, VSIG4 ,MS4A7, SULF1, SIRPA, RARRES1, IGHG1 , PIGR, ZFP36, OGN, MXRA8, FBLN2	https://www.frontiersin.org/articles/10.3389/fgene.2022.905238/full
Identification of an Immune-Related Prognostic Gene CLEC5A Based on Immune Microenvironment and Risk Modeling of Ovarian Cancer	9	SJc2021	APOL4, BTN3A3, CCDC80, CLEC5A, COTL1, FOXA2, HLA-DOB, PLA2G2D, UBB	https://www.frontiersin.org/articles/10.3389/fcell.2021.746932/full
Molecular typing and prognostic risk models for ovarian cancer: a study based on cell differentiation trajectory	9	CTf2023	MIF, PABPC3, TOMM20, CACYBP, MEIS1, STON2, KIF20B, NIN, VEGFA	https://www.frontiersin.org/articles/10.3389/fcell.2023.1131494/full
Identification of a Novel Model for Predicting the Prognosis and Immune Response Based on Genes Related to Cuproptosis and Ferroptosis in Ovarian Cancer	5	LY2023	GFPT2, VSIG4, HOXA5, CXCL9, LYPD1	https://www.mdpi.com/2072-6694/15/3/579
Identification of a ferroptosis- and oxidative stress-associated gene signature for prognostic stratification of ovarian cancer	6	WY2023	MEGF8, ECE1, SASH1, ARHGEF16, PLXNA1, FCGBP	https://www.ncbi.nlm.nih.gov/pmc/articles/PMC10182495/

## Sheet: Table S8
Supplementary table 8 . The performance of previous ovarian cancer prognosis studies compared to SRGM
Model	TCGA	GSE13876	GSE17260	GSE19829	GSE26712
SRGM	0.75374	0.60131	0.6287	0.67589	0.61196
TAMSigScore	0.57205	0.55571	0.52542	0.52174	0.50526
Zhang2022	0.50213	0.503354	0.50123	0.50012	0.503121
TMBrisk	0.59254	0.4841	0.50212	0.57312	0.57518
PS	0.57793	0.48834	0.60203	0.52569	0.53621
Bi2021	0.55749	0.48652	0.53048	0.49012	0.53194
Zheng2022	0.50091	0.50188	0.50002	0.50213	0.50743
Hu2021	0.50067	0.50512	0.50381	0.50471	0.50111
Zhang2021	0.54818	0.49671	0.58341	0.58103	0.54469
Feng2020	0.58721	0.53579	0.54699	0.61265	0.54193
Fan2022	0.50411	0.50672	0.50688	0.50391	0.50721
Wang2023	0.60997	0.50386	0.52117	0.55731	0.56447
Liang2021	0.59483	0.56951	0.52583	0.66008	0.56099
Tan2022	0.62061	0.55583	0.5453	0.55731	0.56362
Jiang2023	0.58839	0.51683	0.54953	0.55731	0.50223
Fu2022	0.63382	0.56875	0.53895	0.6166	0.55231
An2020	0.56681	0.53938	0.52159	0.58893	0.56138
Ding2023	0.64143	0.55491	0.52879	0.58498	0.54738
Liu2021	0.59778	0.56043	0.57536	0.63636	0.54272
He2020	0.56557	0.49119	0.51736	0.62846	0.55626
Pan2023	0.60085	0.51794	0.58213	0.50593	0.5393
Nie2021	0.61412	0.49263	0.50042	0.58103	0.50572
Li2023	0.56127	0.48753	0.51016	0.52964	0.55074
Zhu2023	0.52684	0.52514	0.50677	0.62846	0.47674
Shen2022	0.50002	0.50032	0.50071	0.50984	0.50358
Wang2022	0.55803	0.54095	0.51948	0.62055	0.54246
Yang2023	0.57781	0.55307	0.48645	0.59684	0.55783
Wang2019	0.50073	0.50427	0.50871	0.50092	0.50386
Li2021	0.61422	0.5511	0.55631	0.54545	0.54035
Yue2022	0.57113	0.51632	0.59992	0.66403	0.51873
Liu2020	0.60983	0.55191	0.56393	0.60474	0.54627
Hos2019	0.54808	0.52042	0.56224	0.5336	0.53989
LJh2020	0.58959	0.50809	0.51355	0.52569	0.48758
Taxol score	0.58337	0.51814	0.52032	0.58893	0.57505
Wu2020	0.58237	0.55759	0.52583	0.62451	0.57578
Paik2018	0.50027	0.50981	0.50451	0.50812	0.50721
Hua2023	0.60739	0.5093	0.58086	0.52569	0.53542
ZC2022	0.56096	0.50667	0.56308	0.64427	0.52373
YJ2023	0.56671	0.50268	0.57155	0.66008	0.53437
Ji2023	0.57925	0.54328	0.53302	0.47826	0.55514
CQy2022	0.50142	0.50911	0.50287	0.50119	0.5019
Yjn2023	0.62178	0.52346	0.54276	0.5415	0.49974
EMTG	0.64478	0.53899	0.52752	0.4585	0.56151
Nie2023	0.56005	0.49699	0.52329	0.52964	0.49547
DEARGs	0.63434	0.51528	0.57748	0.62055	0.5276
Lin2022	0.61883	0.53351	0.56435	0.62055	0.56697
SJc2021	0.59956	0.54877	0.56097	0.66798	0.52537
CTf2023	0.60656	0.52084	0.53218	0.51383	0.5395
LY2023	0.61695	0.54044	0.57197	0.48221	0.56776
WY2023	0.5692	0.5095	0.49577	0.52964	0.48331

## Sheet: Table S9
Supplementary table 9 . Marker genes for each cell type
Eosinophil	Neutrophil	Mast cell	Macrophage	DC	Idc	pDC	B cell	T cell	Th2 cell	Th1 cell	Treg cell	CD8 T cell	CD8 Cytotoxic T cell	Tcm cell	Tem cell
IL5RA	CSF3R	PRG2	MARCO	CD209	CD1B	LILRA4	CD79B	PRKCQ	PMCH	IFNG	FOXP3	CD8A	CTSW	CDC14A	TRAA
KCNH2	CYP4F3	CTSG	CXCL5	CCL17	VASH1	CLEC4C	BTLA	CD3D	AHI1	LTA	C15orf53	CD8B	GNLY	ATM	PRKY
TKTL1	VNN3	TPSAB1	SCG5	HSD11B1	F13A1	PLD4	FCRL3	CD3G	PTGIS	APBB2	IL5	GZMA	GZMA	USP9Y	VIL2
EMR1	FPRL1	SLC18A2	SULT1C2	CCL13	CD1E	PHEX	BANK1	CD28	CXCR6	DOK5	CTLA4	GZMB	GZMB	PCNX	GDPD5
CCR3	KCNJ15	MS4A2	MSR1	CCL22	MMP12	IL3RA	CD79A	LCK	EVI5	IL12RB2	IL32	PRF1	GZMH	FOXP1	CCR2
ACACB	MME	CPA3	CTSK	PPFIBP2	FABP4	PTCRA	BLK	TRAT1	IL26	APOD	GPR15		KLRB1	KLF12	MEFV
THBS1	IL8RA	TPSB2	PTGDS	NPR1	CLEC10A	IRF8	RALGPS2	BCL11B	MB	ZBTB32	IL4		KLRD1	ST3GAL1	C7orf54
GALC	IL8RB	NM_003293	COLEC12		SYT17	IRF7	FCRL1	CD2	NEIL3	CD38			KLRK1	INPP4B	FLI1
RNU2	FCGR3B	GATA2	GPC4		MS4A6A	GZMB	HVCN1	TRBC1	GSTA4	CSF2			PRF1	CASP8	TBC1D5
CLC	DYSF	HDC	PCOLCE2		CTNS	CXCR3	BACH2	TRAA	PHEX	CTLA4			NKG7	MLL	DDX17
HIST1H1C	FCAR	LOH11CR2A	CHIT1		GUCA1A			ITM2A	SMAD2	CD70				PCM1	AKT3
CYSLTR2	CEACAM3	SIGLEC6	KAL1		CARD9			SH2D1A	CENPF	DPP4				RP11-74E24.2	EWSR1
HRH4	HIST1H2BC	ELA2	CLEC5A		ABCG2			CD6	ANK1	EGFL6				PHC3	TBCD
RNASE2	HPSE	CMA1	ME1		CD1A			CD96	ADCY1	BST2				NFATC3	NFATC4
CAT	FLJ11151	PGDS	DNASE2B		PPARG			NCALD	AI582773	DUSP5				LOC202134	LTK
LRP5L	CREB5	MLPH	CCL7		RAP1GAP			GIMAP5	LAIR2	LRP8				TIMM8A
SYNJ1	S100A12	ADCYAP1	FN1		SLC7A8			CD3E	SNRPD1	IL22				ATF7IP
THBS4	TNFRSF10C	SLC24A3	CD163		GSTT1			SKAP1	MICAL2	DGKI				REPS1
GPR44	SLC22A4	CALB2	GM2A		NM_021941				DHFR	CCL4				PSPC1
KBTBD11	KIAA0329	KIT	SCARB2		FZD2				WDHD1	GGT1				RPP38
HES1	SLC25A37	TAL1	BCAT1		CSF1R				BIRC5	LRRN3				HNRPH1
ABHD2	BST1	ABCC4	RAI14		HS3ST2				SLC39A14	SYNGR3				STX16
TIPARP	CRISPLD2	PPM1H	COL8A2		CH25H				HELLS	ATP9A				CYLD
SMPD3	G0S2	MAOB	APOE		LMAN2L				LIMA1	BTG3				SNRPN
MYO15B	SIGLEC5	HPGD	CHI3L1		SLC26A6				CDC25C	CMAH				TRAF3IP3
TGIF1	CD93	SCG2	ATG7		BLVRB				CDC7	HBEGF				NEFL
RRP12	MGAM	PTGS1	CD84		NUDT9				GATA3	SGCB				POLR2J2
IGSF2	ALPL	CEACAM8	FDX1		PREP									AQP3
RCOR3	FPR1	MPO	MS4A4A		TM7SF4									CG030
EPN2	PDE4B	NR0B1	SGMS1		TACSTD2									PDXDC2
C9orf156	LILRB2	LOC339524	EMP1		CD1C									CLUAP1
SIAH1			CYBB											DOCK9
			CD68											CYorf15B
														CREBZF
														CEP68
														TXK
														SLC7A6
														FYB
														MAP3K1

[truncated: 7 more sheets: Table S10, Table S11, Table S12, Table S13, Table S14, Table S15, Table S16]
